# Supplementary material for: 1-[3-(2-Naphth­yl)-5-(3,4,5-trimethoxy­phen­yl)-4,5-dihydro-1H-pyrazol-1-yl]ethanone
Source: Acta Crystallogr Sect E Struct Rep Online. 2008 Jul 31;64(Pt 8):o1638. doi: 10.1107/S160053680801979X (PMC2962117; doi:10.1107/S160053680801979X)
Supplement: Supplementary file 1 [file e-64-o1638-sup1.cif]

##############################################################################
###                                                                        ###
###        Electronic paper (Acta Crystallographica Section E)             ###
###                                                                        ###
##############################################################################
#                                                                            #
# This CIF contains the data in a paper accepted for publication in Acta     #
# Crystallographica Section E. It conforms to the requirements of Notes      #
# for Authors for Section E, and has been peer reviewed under the auspices   #
# of the IUCr Commission on Journals.                                        #
#                                                                            #
# Full details of the Crystallographic Information File format               #
# are given in the paper "The Crystallographic Information File (CIF):       #
# a New Standard Archive File for Crystallography" by S. R. Hall, F. H.      #
# Allen and I. D. Brown [Acta Cryst. (1991), A47, 655-685].                  #
#                                                                            #
# The current version of the core CIF dictionary is obtainable from          #
# ftp://ftp.iucr.org/pub/cif_core.dic. The current version number is 2.4.    #
#                                                                            #
# Software is freely available for graphical display of the structure(s) in  #
# this CIF.  For information consult the CIF home page http://www.iucr.org/  #
# cif/home.html                                                              #
#                                                                            #
# This file may be used for bona fide research purposes within the           #
# scientific community so long as proper attribution is given to the journal # 
# article from which it was obtained.                                        #
#                                                                            #
##############################################################################
                                             
data_global
_audit_creation_method     SHELXL97
_journal_date_recd_electronic     2008-06-28
_journal_date_accepted     2008-06-28
_journal_name_full     'Acta Crystallographica, Section E'
_journal_year     2008
_journal_volume     64
_journal_issue      8
_journal_page_first     o1638
_journal_page_last     o1638
_journal_paper_category     QO
_journal_coeditor_code     HB2755
_publ_contact_author_name     'Zhi-Ke Lu'
_publ_contact_author_address
;
Forestry College
GuangXi University
Nanning 530005
People's Republic of China
;
_publ_contact_author_email     lukz1886@yahoo.com.cn
_publ_contact_author_fax     '86077 1327 1418'
_publ_contact_author_phone     '86077 1327 1428'
_publ_section_title
;\
1-[3-(2-Naphthyl)-5-(3,4,5-trimethoxyphenyl)-4,5-dihydro-1H-\
pyrazol-1-yl]ethanone
;
loop_
    _publ_author_name
    _publ_author_address
    'Lu, Zhi-Ke'
;
Forestry College
GuangXi University
Nanning 530005
People's Republic of China
;
    'Diao, Hai-Lin'
;
Forestry College
GuangXi University
Nanning 530005
People's Republic of China
;
    'Li, Shen'
;
Forestry College
GuangXi University
Nanning 530005
People's Republic of China
;
    'He, Bin'
;
Forestry College
GuangXi University
Nanning 530005
People's Republic of China
;
data_I
_chemical_name_systematic
;
1-[3-(2-Naphthyl)-5-(3,4,5-trimethoxyphenyl)-4,5-dihydro-1H-
pyrazol-1-yl]ethanone
;
_chemical_name_common     ?
_chemical_formula_moiety     'C24 H24 N2 O4'
_chemical_formula_sum     'C24 H24 N2 O4'
_chemical_formula_structural     ?
_chemical_formula_analytical     ?
_chemical_formula_iupac     'C24 H24 N2 O4'
_chemical_formula_weight     404.45
_chemical_melting_point     ?
_chemical_melting_point_gt     415
_chemical_melting_point_lt     416
_symmetry_cell_setting     monoclinic
_symmetry_space_group_name_H-M     'P 21/c'
_symmetry_space_group_name_Hall     '-P 2ybc'
loop_
    _symmetry_equiv_pos_as_xyz
    'x, y, z'
    '-x, y+1/2, -z+1/2'
    '-x, -y, -z'
    'x, -y-1/2, z-1/2'
_cell_length_a     12.611(3)
_cell_length_b     15.177(3)
_cell_length_c     10.580(2)
_cell_angle_alpha     90.00
_cell_angle_beta     92.03(3)
_cell_angle_gamma     90.00
_cell_volume     2023.6(7)
_cell_formula_units_Z     4
_cell_measurement_reflns_used     5898
_cell_measurement_theta_min     1.9
_cell_measurement_theta_max     27.5
_cell_measurement_temperature     113(2)
_exptl_crystal_description     block
_exptl_crystal_colour     colourless
_exptl_crystal_size_max     0.14
_exptl_crystal_size_mid     0.12
_exptl_crystal_size_min     0.10
_exptl_crystal_density_diffrn     1.328
_exptl_crystal_density_meas     ?
_exptl_crystal_density_method     'not measured'
_exptl_crystal_F_000     856
_exptl_absorpt_coefficient_mu     0.091
_exptl_absorpt_correction_type     multi-scan
_exptl_absorpt_process_details     '(CrystalClear; Rigaku, 2008)'
_exptl_absorpt_correction_T_min     0.987
_exptl_absorpt_correction_T_max     0.991
_exptl_special_details
;
;
_diffrn_ambient_temperature     113(2)
_diffrn_radiation_type     MoK\a
_diffrn_radiation_wavelength     0.71073
_diffrn_radiation_source     'rotating anode'
_diffrn_radiation_monochromator     confocal
_diffrn_measurement_device_type     'Rigaku Saturn'
_diffrn_measurement_method     \w
_diffrn_detector_area_resol_mean     ?
_diffrn_reflns_number     24346
_diffrn_reflns_av_R_equivalents     0.0400
_diffrn_reflns_av_sigmaI/netI     0.0300
_diffrn_reflns_theta_min     1.62
_diffrn_reflns_theta_max     27.54
_diffrn_reflns_theta_full     27.54
_diffrn_measured_fraction_theta_max     0.998
_diffrn_measured_fraction_theta_full     0.998
_diffrn_reflns_limit_h_min     -16
_diffrn_reflns_limit_h_max     16
_diffrn_reflns_limit_k_min     -19
_diffrn_reflns_limit_k_max     19
_diffrn_reflns_limit_l_min     -13
_diffrn_reflns_limit_l_max     13
_diffrn_standards_number     0
_diffrn_standards_interval_count     0
_diffrn_standards_interval_time     0
_diffrn_standards_decay_%     0
_refine_special_details
;
Refinement of <i>F</i>^2^ against ALL reflections. The weighted <i>R</i>-factor
<i>wR</i> and goodness of fit <i>S</i> are based on <i>F</i>^2^, conventional
<i>R</i>-factors <i>R</i> are based on <i>F</i>, with <i>F</i> set to zero for
negative <i>F</i>^2^. The threshold expression of <i>F</i>^2^ >
\s(<i>F</i>^2^) is used only for calculating <i>R</i>-factors(gt) <i>etc</i>.
and is not relevant to the choice of reflections for refinement.
<i>R</i>-factors based on <i>F</i>^2^ are statistically about twice as large
as those based on <i>F</i>, and <i>R</i>-factors based on ALL data will be
even larger.
;
_reflns_number_total     4655
_reflns_number_gt     3976
_reflns_threshold_expression     I>2\s(I)
_refine_ls_structure_factor_coef     Fsqd
_refine_ls_matrix_type     full
_refine_ls_R_factor_all     0.0566
_refine_ls_R_factor_gt     0.0477
_refine_ls_wR_factor_gt     0.1220
_refine_ls_wR_factor_ref     0.1286
_refine_ls_goodness_of_fit_ref     1.067
_refine_ls_restrained_S_all     1.067
_refine_ls_number_reflns     4655
_refine_ls_number_parameters     275
_refine_ls_number_restraints     0
_refine_ls_hydrogen_treatment     constr
_refine_ls_weighting_scheme     calc
_refine_ls_weighting_details
       'calc w = 1/[\s^2^(Fo^2^)+(0.0756P)^2^+0.2039P] where P=(Fo^2^+2Fc^2^)/3'
_atom_sites_solution_hydrogens     geom
_atom_sites_solution_primary     direct
_atom_sites_solution_secondary     difmap
_refine_ls_shift/su_max     0.000
_refine_ls_shift/su_mean     0.000
_refine_diff_density_max     0.216
_refine_diff_density_min     -0.282
_refine_ls_extinction_method     none
_refine_ls_extinction_coef     ?
loop_
    _atom_type_symbol
    _atom_type_description
    _atom_type_scat_dispersion_real
    _atom_type_scat_dispersion_imag
    _atom_type_scat_source
    'C' 'C' 0.0033 0.0016
                         'International Tables Vol C Tables 4.2.6.8 and 6.1.1.4'
    'H' 'H' 0.0000 0.0000
                         'International Tables Vol C Tables 4.2.6.8 and 6.1.1.4'
    'N' 'N' 0.0061 0.0033
                         'International Tables Vol C Tables 4.2.6.8 and 6.1.1.4'
    'O' 'O' 0.0106 0.0060
                         'International Tables Vol C Tables 4.2.6.8 and 6.1.1.4'
_computing_data_collection     'CrystalClear (Rigaku, 2008)'
_computing_cell_refinement     'CrystalClear (Rigaku, 2008)'
_computing_data_reduction     'CrystalClear (Rigaku, 2008)'
_computing_structure_solution     'SHELXS97 (Sheldrick, 2008)'
_computing_structure_refinement     'SHELXL97 (Sheldrick, 2008)'
_computing_molecular_graphics     'SHELXTL (Sheldrick, 2008)'
_computing_publication_material     'SHELXTL (Sheldrick, 2008)'
loop_
    _atom_site_type_symbol
    _atom_site_label
    _atom_site_fract_x
    _atom_site_fract_y
    _atom_site_fract_z
    _atom_site_U_iso_or_equiv
    _atom_site_adp_type
    _atom_site_calc_flag
    _atom_site_refinement_flags
    _atom_site_occupancy
    _atom_site_disorder_assembly
    _atom_site_disorder_group
    O O1 0.55819(8) 0.34748(6) 0.49413(9) 0.0273(2) Uani d . 1 . .
    O O2 0.26913(7) 0.14553(6) 0.77917(8) 0.0227(2) Uani d . 1 . .
    O O3 0.20369(7) 0.09108(6) 0.55062(9) 0.0220(2) Uani d . 1 . .
    O O4 0.33628(7) 0.06865(6) 0.36480(8) 0.0234(2) Uani d . 1 . .
    N N1 0.72197(8) 0.30131(7) 0.76057(10) 0.0197(2) Uani d . 1 . .
    N N2 0.64355(8) 0.29005(7) 0.66497(10) 0.0197(2) Uani d . 1 . .
    C C1 0.85205(10) 0.13495(9) 0.95665(12) 0.0216(3) Uani d . 1 . .
    H H1 0.8091 0.0874 0.9338 0.026 Uiso calc R 1 . .
    C C2 0.93150(10) 0.12422(9) 1.05376(12) 0.0231(3) Uani d . 1 . .
    C C3 0.94735(11) 0.04348(10) 1.11946(13) 0.0283(3) Uani d . 1 . .
    H H3 0.9034 -0.0043 1.1005 0.034 Uiso calc R 1 . .
    C C4 1.02660(12) 0.03530(11) 1.21027(14) 0.0342(4) Uani d . 1 . .
    H H4 1.0357 -0.0178 1.2532 0.041 Uiso calc R 1 . .
    C C5 1.09444(12) 0.10648(12) 1.23931(14) 0.0377(4) Uani d . 1 . .
    H H5 1.1488 0.0999 1.3003 0.045 Uiso calc R 1 . .
    C C6 1.08098(11) 0.18525(12) 1.17846(14) 0.0351(4) Uani d . 1 . .
    H H6 1.1262 0.2320 1.1987 0.042 Uiso calc R 1 . .
    C C7 0.99889(10) 0.19670(10) 1.08487(13) 0.0261(3) Uani d . 1 . .
    C C8 0.98307(11) 0.27731(10) 1.01867(14) 0.0301(3) Uani d . 1 . .
    H H8 1.0270 0.3250 1.0380 0.036 Uiso calc R 1 . .
    C C9 0.90514(10) 0.28610(9) 0.92784(13) 0.0253(3) Uani d . 1 . .
    H H9 0.8960 0.3397 0.8862 0.030 Uiso calc R 1 . .
    C C10 0.83730(10) 0.21415(9) 0.89572(12) 0.0197(3) Uani d . 1 . .
    C C11 0.75408(9) 0.22457(8) 0.79621(12) 0.0184(3) Uani d . 1 . .
    C C12 0.69637(10) 0.14964(9) 0.73107(12) 0.0214(3) Uani d . 1 . .
    H H12A 0.6501 0.1195 0.7883 0.026 Uiso calc R 1 . .
    H H12B 0.7457 0.1075 0.6971 0.026 Uiso calc R 1 . .
    C C13 0.63207(10) 0.19680(8) 0.62438(12) 0.0192(3) Uani d . 1 . .
    H H13 0.6678 0.1887 0.5445 0.023 Uiso calc R 1 . .
    C C14 0.51784(10) 0.16670(8) 0.60773(12) 0.0184(3) Uani d . 1 . .
    C C15 0.48490(10) 0.12988(8) 0.49248(12) 0.0195(3) Uani d . 1 . .
    H H15 0.5323 0.1240 0.4276 0.023 Uiso calc R 1 . .
    C C16 0.37999(10) 0.10182(8) 0.47523(11) 0.0184(3) Uani d . 1 . .
    C C17 0.30944(10) 0.11043(8) 0.57241(12) 0.0184(3) Uani d . 1 . .
    C C18 0.34422(10) 0.14469(8) 0.68948(12) 0.0180(3) Uani d . 1 . .
    C C19 0.44879(10) 0.17348(8) 0.70697(12) 0.0191(3) Uani d . 1 . .
    H H19 0.4721 0.1970 0.7842 0.023 Uiso calc R 1 . .
    C C20 0.29410(12) 0.19068(11) 0.89501(13) 0.0322(3) Uani d . 1 . .
    H H20A 0.3559 0.1646 0.9353 0.048 Uiso calc R 1 . .
    H H20B 0.2353 0.1862 0.9499 0.048 Uiso calc R 1 . .
    H H20C 0.3079 0.2516 0.8776 0.048 Uiso calc R 1 . .
    C C21 0.17898(11) -0.00027(9) 0.56046(13) 0.0262(3) Uani d . 1 . .
    H H21A 0.2251 -0.0337 0.5084 0.039 Uiso calc R 1 . .
    H H21B 0.1066 -0.0099 0.5328 0.039 Uiso calc R 1 . .
    H H21C 0.1886 -0.0188 0.6469 0.039 Uiso calc R 1 . .
    C C22 0.40060(12) 0.06731(10) 0.25729(13) 0.0293(3) Uani d . 1 . .
    H H22A 0.4284 0.1252 0.2432 0.044 Uiso calc R 1 . .
    H H22B 0.3587 0.0490 0.1844 0.044 Uiso calc R 1 . .
    H H22C 0.4582 0.0267 0.2716 0.044 Uiso calc R 1 . .
    C C23 0.61160(10) 0.35986(9) 0.59197(12) 0.0210(3) Uani d . 1 . .
    C C24 0.64295(11) 0.45014(9) 0.63730(13) 0.0256(3) Uani d . 1 . .
    H H24A 0.7159 0.4608 0.6191 0.038 Uiso calc R 1 . .
    H H24B 0.6341 0.4540 0.7269 0.038 Uiso calc R 1 . .
    H H24C 0.5989 0.4934 0.5950 0.038 Uiso calc R 1 . .
loop_
    _atom_site_aniso_label
    _atom_site_aniso_U_11
    _atom_site_aniso_U_22
    _atom_site_aniso_U_33
    _atom_site_aniso_U_12
    _atom_site_aniso_U_13
    _atom_site_aniso_U_23
    O1 0.0283(5) 0.0300(5) 0.0229(5) -0.0031(4) -0.0072(4) 0.0026(4)
    O2 0.0205(5) 0.0269(5) 0.0209(5) -0.0017(4) 0.0014(4) -0.0047(4)
    O3 0.0155(4) 0.0227(5) 0.0273(5) -0.0014(3) -0.0041(4) -0.0010(4)
    O4 0.0213(5) 0.0314(5) 0.0173(4) -0.0057(4) -0.0026(4) -0.0045(4)
    N1 0.0154(5) 0.0242(6) 0.0190(5) -0.0027(4) -0.0040(4) -0.0014(4)
    N2 0.0179(5) 0.0210(6) 0.0199(5) -0.0032(4) -0.0055(4) -0.0011(4)
    C1 0.0166(6) 0.0257(7) 0.0224(6) -0.0005(5) -0.0005(5) -0.0035(5)
    C2 0.0167(6) 0.0330(7) 0.0197(6) 0.0049(5) 0.0009(5) -0.0015(5)
    C3 0.0237(7) 0.0368(8) 0.0246(7) 0.0074(6) 0.0017(5) 0.0026(6)
    C4 0.0285(8) 0.0503(10) 0.0239(7) 0.0158(7) 0.0025(6) 0.0060(7)
    C5 0.0227(7) 0.0669(12) 0.0232(7) 0.0119(7) -0.0052(6) 0.0027(7)
    C6 0.0193(7) 0.0589(10) 0.0266(7) -0.0004(7) -0.0053(6) -0.0035(7)
    C7 0.0164(6) 0.0400(8) 0.0218(6) 0.0012(6) -0.0015(5) -0.0030(6)
    C8 0.0211(7) 0.0354(8) 0.0333(8) -0.0074(6) -0.0049(6) -0.0050(6)
    C9 0.0214(7) 0.0241(7) 0.0299(7) -0.0021(5) -0.0034(5) -0.0005(6)
    C10 0.0147(6) 0.0248(7) 0.0195(6) 0.0002(5) -0.0010(5) -0.0032(5)
    C11 0.0151(6) 0.0220(6) 0.0181(6) -0.0009(5) 0.0001(5) -0.0016(5)
    C12 0.0186(6) 0.0219(7) 0.0234(6) 0.0004(5) -0.0043(5) -0.0032(5)
    C13 0.0179(6) 0.0205(6) 0.0191(6) -0.0011(5) -0.0017(5) -0.0033(5)
    C14 0.0175(6) 0.0161(6) 0.0213(6) -0.0009(5) -0.0035(5) 0.0011(5)
    C15 0.0188(6) 0.0208(6) 0.0188(6) -0.0010(5) -0.0004(5) -0.0008(5)
    C16 0.0209(6) 0.0170(6) 0.0169(6) -0.0011(5) -0.0045(5) 0.0000(5)
    C17 0.0154(6) 0.0172(6) 0.0222(6) -0.0002(5) -0.0035(5) 0.0010(5)
    C18 0.0189(6) 0.0161(6) 0.0188(6) 0.0019(5) 0.0001(5) 0.0014(5)
    C19 0.0203(6) 0.0184(6) 0.0182(6) -0.0005(5) -0.0039(5) -0.0013(5)
    C20 0.0301(8) 0.0429(9) 0.0238(7) -0.0045(6) 0.0039(6) -0.0126(6)
    C21 0.0220(6) 0.0272(7) 0.0292(7) -0.0074(5) -0.0013(5) 0.0017(6)
    C22 0.0327(8) 0.0358(8) 0.0194(6) -0.0121(6) 0.0029(6) -0.0063(6)
    C23 0.0174(6) 0.0248(7) 0.0206(6) -0.0017(5) -0.0005(5) 0.0017(5)
    C24 0.0255(7) 0.0226(7) 0.0286(7) -0.0018(5) -0.0016(6) 0.0014(5)
_geom_special_details
;
All e.s.d.'s (except the e.s.d. in the dihedral angle between two l.s. planes)
are estimated using the full covariance matrix. The cell e.s.d.'s are taken
into account individually in the estimation of e.s.d.'s in distances, angles
and torsion angles; correlations between e.s.d.'s in cell parameters are only
used when they are defined by crystal symmetry. An approximate (isotropic)
treatment of cell e.s.d.'s is used for estimating e.s.d.'s involving l.s.
planes.
;
loop_
    _geom_bond_atom_site_label_1
    _geom_bond_atom_site_label_2
    _geom_bond_site_symmetry_2
    _geom_bond_distance
    _geom_bond_publ_flag
    O1 C23 . 1.2292(16) ?
    O2 C18 . 1.3642(16) ?
    O2 C20 . 1.4294(16) ?
    O3 C17 . 1.3769(15) ?
    O3 C21 . 1.4255(16) ?
    O4 C16 . 1.3699(15) ?
    O4 C22 . 1.4204(16) ?
    N1 C11 . 1.2851(17) ?
    N1 N2 . 1.3997(14) ?
    N2 C23 . 1.3636(17) ?
    N2 C13 . 1.4845(16) ?
    C1 C10 . 1.3734(19) ?
    C1 C2 . 1.4188(18) ?
    C1 H1 . 0.9300 ?
    C2 C3 . 1.419(2) ?
    C2 C7 . 1.421(2) ?
    C3 C4 . 1.367(2) ?
    C3 H3 . 0.9300 ?
    C4 C5 . 1.405(2) ?
    C4 H4 . 0.9300 ?
    C5 C6 . 1.366(2) ?
    C5 H5 . 0.9300 ?
    C6 C7 . 1.4175(19) ?
    C6 H6 . 0.9300 ?
    C7 C8 . 1.420(2) ?
    C8 C9 . 1.3565(19) ?
    C8 H8 . 0.9300 ?
    C9 C10 . 1.4210(18) ?
    C9 H9 . 0.9300 ?
    C10 C11 . 1.4685(17) ?
    C11 C12 . 1.5040(18) ?
    C12 C13 . 1.5424(18) ?
    C12 H12A . 0.9700 ?
    C12 H12B . 0.9700 ?
    C13 C14 . 1.5155(17) ?
    C13 H13 . 0.9800 ?
    C14 C15 . 1.3913(17) ?
    C14 C19 . 1.3913(18) ?
    C15 C16 . 1.3957(17) ?
    C15 H15 . 0.9300 ?
    C16 C17 . 1.3894(18) ?
    C17 C18 . 1.3994(18) ?
    C18 C19 . 1.3953(18) ?
    C19 H19 . 0.9300 ?
    C20 H20A . 0.9600 ?
    C20 H20B . 0.9600 ?
    C20 H20C . 0.9600 ?
    C21 H21A . 0.9600 ?
    C21 H21B . 0.9600 ?
    C21 H21C . 0.9600 ?
    C22 H22A . 0.9600 ?
    C22 H22B . 0.9600 ?
    C22 H22C . 0.9600 ?
    C23 C24 . 1.5001(19) ?
    C24 H24A . 0.9600 ?
    C24 H24B . 0.9600 ?
    C24 H24C . 0.9600 ?
loop_
    _geom_angle_atom_site_label_1
    _geom_angle_atom_site_label_2
    _geom_angle_atom_site_label_3
    _geom_angle_site_symmetry_1
    _geom_angle_site_symmetry_3
    _geom_angle
    _geom_angle_publ_flag
    C18 O2 C20 . . 117.62(10) ?
    C17 O3 C21 . . 114.09(10) ?
    C16 O4 C22 . . 117.66(10) ?
    C11 N1 N2 . . 107.97(10) ?
    C23 N2 N1 . . 120.09(10) ?
    C23 N2 C13 . . 123.58(10) ?
    N1 N2 C13 . . 112.62(9) ?
    C10 C1 C2 . . 121.38(12) ?
    C10 C1 H1 . . 119.3 ?
    C2 C1 H1 . . 119.3 ?
    C1 C2 C3 . . 122.49(13) ?
    C1 C2 C7 . . 118.68(12) ?
    C3 C2 C7 . . 118.82(12) ?
    C4 C3 C2 . . 120.61(14) ?
    C4 C3 H3 . . 119.7 ?
    C2 C3 H3 . . 119.7 ?
    C3 C4 C5 . . 120.53(15) ?
    C3 C4 H4 . . 119.7 ?
    C5 C4 H4 . . 119.7 ?
    C6 C5 C4 . . 120.36(14) ?
    C6 C5 H5 . . 119.8 ?
    C4 C5 H5 . . 119.8 ?
    C5 C6 C7 . . 120.80(15) ?
    C5 C6 H6 . . 119.6 ?
    C7 C6 H6 . . 119.6 ?
    C6 C7 C8 . . 122.43(13) ?
    C6 C7 C2 . . 118.86(14) ?
    C8 C7 C2 . . 118.69(12) ?
    C9 C8 C7 . . 121.31(13) ?
    C9 C8 H8 . . 119.3 ?
    C7 C8 H8 . . 119.3 ?
    C8 C9 C10 . . 120.58(13) ?
    C8 C9 H9 . . 119.7 ?
    C10 C9 H9 . . 119.7 ?
    C1 C10 C9 . . 119.34(12) ?
    C1 C10 C11 . . 120.81(11) ?
    C9 C10 C11 . . 119.84(12) ?
    N1 C11 C10 . . 121.18(11) ?
    N1 C11 C12 . . 114.11(11) ?
    C10 C11 C12 . . 124.67(11) ?
    C11 C12 C13 . . 102.58(10) ?
    C11 C12 H12A . . 111.3 ?
    C13 C12 H12A . . 111.3 ?
    C11 C12 H12B . . 111.3 ?
    C13 C12 H12B . . 111.3 ?
    H12A C12 H12B . . 109.2 ?
    N2 C13 C14 . . 113.80(10) ?
    N2 C13 C12 . . 100.80(9) ?
    C14 C13 C12 . . 114.71(11) ?
    N2 C13 H13 . . 109.1 ?
    C14 C13 H13 . . 109.1 ?
    C12 C13 H13 . . 109.1 ?
    C15 C14 C19 . . 121.04(11) ?
    C15 C14 C13 . . 118.42(11) ?
    C19 C14 C13 . . 120.51(11) ?
    C14 C15 C16 . . 119.29(12) ?
    C14 C15 H15 . . 120.4 ?
    C16 C15 H15 . . 120.4 ?
    O4 C16 C17 . . 114.63(11) ?
    O4 C16 C15 . . 125.07(12) ?
    C17 C16 C15 . . 120.23(11) ?
    O3 C17 C16 . . 119.86(11) ?
    O3 C17 C18 . . 119.92(11) ?
    C16 C17 C18 . . 120.07(11) ?
    O2 C18 C19 . . 125.51(11) ?
    O2 C18 C17 . . 114.56(11) ?
    C19 C18 C17 . . 119.92(12) ?
    C14 C19 C18 . . 119.38(11) ?
    C14 C19 H19 . . 120.3 ?
    C18 C19 H19 . . 120.3 ?
    O2 C20 H20A . . 109.5 ?
    O2 C20 H20B . . 109.5 ?
    H20A C20 H20B . . 109.5 ?
    O2 C20 H20C . . 109.5 ?
    H20A C20 H20C . . 109.5 ?
    H20B C20 H20C . . 109.5 ?
    O3 C21 H21A . . 109.5 ?
    O3 C21 H21B . . 109.5 ?
    H21A C21 H21B . . 109.5 ?
    O3 C21 H21C . . 109.5 ?
    H21A C21 H21C . . 109.5 ?
    H21B C21 H21C . . 109.5 ?
    O4 C22 H22A . . 109.5 ?
    O4 C22 H22B . . 109.5 ?
    H22A C22 H22B . . 109.5 ?
    O4 C22 H22C . . 109.5 ?
    H22A C22 H22C . . 109.5 ?
    H22B C22 H22C . . 109.5 ?
    O1 C23 N2 . . 120.02(12) ?
    O1 C23 C24 . . 122.63(12) ?
    N2 C23 C24 . . 117.35(11) ?
    C23 C24 H24A . . 109.5 ?
    C23 C24 H24B . . 109.5 ?
    H24A C24 H24B . . 109.5 ?
    C23 C24 H24C . . 109.5 ?
    H24A C24 H24C . . 109.5 ?
    H24B C24 H24C . . 109.5 ?
loop_
    _geom_torsion_atom_site_label_1
    _geom_torsion_atom_site_label_2
    _geom_torsion_atom_site_label_3
    _geom_torsion_atom_site_label_4
    _geom_torsion_site_symmetry_1
    _geom_torsion_site_symmetry_2
    _geom_torsion_site_symmetry_3
    _geom_torsion_site_symmetry_4
    _geom_torsion
    _geom_torsion_publ_flag
    C11 N1 N2 C23 . . . . -166.22(12) ?
    C11 N1 N2 C13 . . . . -7.16(14) ?
    C10 C1 C2 C3 . . . . 179.06(12) ?
    C10 C1 C2 C7 . . . . -2.04(19) ?
    C1 C2 C3 C4 . . . . 178.34(12) ?
    C7 C2 C3 C4 . . . . -0.6(2) ?
    C2 C3 C4 C5 . . . . -0.6(2) ?
    C3 C4 C5 C6 . . . . 1.0(2) ?
    C4 C5 C6 C7 . . . . -0.2(2) ?
    C5 C6 C7 C8 . . . . -179.35(14) ?
    C5 C6 C7 C2 . . . . -1.0(2) ?
    C1 C2 C7 C6 . . . . -177.61(12) ?
    C3 C2 C7 C6 . . . . 1.34(19) ?
    C1 C2 C7 C8 . . . . 0.84(19) ?
    C3 C2 C7 C8 . . . . 179.79(13) ?
    C6 C7 C8 C9 . . . . 178.77(13) ?
    C2 C7 C8 C9 . . . . 0.4(2) ?
    C7 C8 C9 C10 . . . . -0.5(2) ?
    C2 C1 C10 C9 . . . . 1.98(19) ?
    C2 C1 C10 C11 . . . . -179.40(11) ?
    C8 C9 C10 C1 . . . . -0.7(2) ?
    C8 C9 C10 C11 . . . . -179.35(12) ?
    N2 N1 C11 C10 . . . . 179.66(10) ?
    N2 N1 C11 C12 . . . . -2.55(14) ?
    C1 C10 C11 N1 . . . . 162.71(12) ?
    C9 C10 C11 N1 . . . . -18.67(19) ?
    C1 C10 C11 C12 . . . . -14.84(19) ?
    C9 C10 C11 C12 . . . . 163.78(12) ?
    N1 C11 C12 C13 . . . . 10.43(14) ?
    C10 C11 C12 C13 . . . . -171.87(11) ?
    C23 N2 C13 C14 . . . . -65.56(16) ?
    N1 N2 C13 C14 . . . . 136.22(11) ?
    C23 N2 C13 C12 . . . . 171.12(11) ?
    N1 N2 C13 C12 . . . . 12.91(13) ?
    C11 C12 C13 N2 . . . . -12.83(12) ?
    C11 C12 C13 C14 . . . . -135.52(11) ?
    N2 C13 C14 C15 . . . . 125.51(12) ?
    C12 C13 C14 C15 . . . . -119.12(13) ?
    N2 C13 C14 C19 . . . . -56.38(15) ?
    C12 C13 C14 C19 . . . . 58.98(15) ?
    C19 C14 C15 C16 . . . . 1.96(19) ?
    C13 C14 C15 C16 . . . . -179.94(11) ?
    C22 O4 C16 C17 . . . . 173.08(11) ?
    C22 O4 C16 C15 . . . . -3.84(18) ?
    C14 C15 C16 O4 . . . . 176.58(11) ?
    C14 C15 C16 C17 . . . . -0.18(19) ?
    C21 O3 C17 C16 . . . . 83.24(14) ?
    C21 O3 C17 C18 . . . . -101.35(13) ?
    O4 C16 C17 O3 . . . . -3.74(16) ?
    C15 C16 C17 O3 . . . . 173.34(11) ?
    O4 C16 C17 C18 . . . . -179.15(11) ?
    C15 C16 C17 C18 . . . . -2.06(18) ?
    C20 O2 C18 C19 . . . . 9.38(18) ?
    C20 O2 C18 C17 . . . . -171.42(12) ?
    O3 C17 C18 O2 . . . . 7.90(16) ?
    C16 C17 C18 O2 . . . . -176.70(10) ?
    O3 C17 C18 C19 . . . . -172.85(11) ?
    C16 C17 C18 C19 . . . . 2.55(18) ?
    C15 C14 C19 C18 . . . . -1.47(18) ?
    C13 C14 C19 C18 . . . . -179.53(11) ?
    O2 C18 C19 C14 . . . . 178.36(11) ?
    C17 C18 C19 C14 . . . . -0.80(18) ?
    N1 N2 C23 O1 . . . . 166.45(11) ?
    C13 N2 C23 O1 . . . . 9.77(19) ?
    N1 N2 C23 C24 . . . . -14.40(17) ?
    C13 N2 C23 C24 . . . . -171.08(11) ?
loop_
    _geom_hbond_atom_site_label_D
    _geom_hbond_atom_site_label_H
    _geom_hbond_atom_site_label_A
    _geom_hbond_site_symmetry_A
    _geom_hbond_distance_DH
    _geom_hbond_distance_HA
    _geom_hbond_distance_DA
    _geom_hbond_angle_DHA
    C5 H5 O4 1_656 0.93 2.48 3.3327(19) 152
    C8 H8 O3 4_666 0.93 2.57 3.4320(19) 155
    C12 H12A O1 4_566 0.97 2.55 3.3359(18) 138
    C19 H19 O1 4_566 0.93 2.53 3.3073(18) 141
