# Supplementary material for: 1-[3-(2-Naphth­yl)-5-(3,4,5-trimethoxy­phen­yl)-4,5-dihydro-1H-pyrazol-1-yl]ethanone
Source: Acta Crystallogr Sect E Struct Rep Online. 2008 Jul 31;64(Pt 8):o1638. doi: 10.1107/S160053680801979X (PMC2962117; doi:10.1107/S160053680801979X)
Supplement: Supplementary file 2 [file e-64-o1638-Isup2.hkl]

# 
# h,k,l, Fc-squared, Fo-squared, sigma(Fo-squared) and status flag 
# 
data_I
_shelx_title ' R080611A1 in P2(1)/c' 
_shelx_refln_list_code          4 
_shelx_F_calc_maximum      172.75 
_exptl_crystal_F_000       856.00 
_reflns_d_resolution_high  0.7685 
 
loop_ 
 _symmetry_equiv_pos_as_xyz 
 'x, y, z' 
 '-x, y+1/2, -z+1/2' 
 '-x, -y, -z' 
 'x, -y-1/2, z-1/2' 
 
_cell_length_a    12.6106 
_cell_length_b    15.1769 
_cell_length_c    10.5796 
_cell_angle_alpha  90.000 
_cell_angle_beta   92.032 
_cell_angle_gamma  90.000 
 
_shelx_F_squared_multiplier     1.000 
 
loop_ 
 _refln_index_h 
 _refln_index_k 
 _refln_index_l 
 _refln_F_squared_calc 
 _refln_F_squared_meas 
 _refln_F_squared_sigma 
 _refln_observed_status 
   1   0   0     2291.90      697.64      9.37 o 
   2   0   0       29.50       25.83      1.39 o 
   4   0   0      575.88      510.04      8.44 o 
   5   0   0      389.94      451.72      9.37 o 
   6   0   0     1020.63     1155.40     13.35 o 
   7   0   0      483.20      579.48     19.33 o 
   8   0   0        6.20       10.09      3.25 o 
   9   0   0      145.74      147.57      7.04 o 
  10   0   0        0.26        4.46      4.23 o 
  11   0   0     1900.20     1977.40     40.82 o 
  12   0   0       35.54       37.43      7.48 o 
  13   0   0       97.29       86.71     13.85 o 
  14   0   0      165.41      176.43     21.34 o 
  15   0   0       13.26       17.31      4.98 o 
  16   0   0        5.11        5.33      3.96 o 
   1   1   0     1708.06     1392.64     13.69 o 
   2   1   0      216.88      187.42      2.61 o 
   3   1   0     1311.34     1177.20      9.05 o 
   4   1   0      175.19      167.70      2.63 o 
   5   1   0      127.32      116.01      2.09 o 
   6   1   0      209.76      192.05      3.12 o 
   7   1   0       37.53       45.85      3.93 o 
   8   1   0      355.55      400.95      6.95 o 
   9   1   0     1115.52     1187.37     16.54 o 
  10   1   0      130.66      132.88      4.82 o 
  11   1   0      113.18      128.54      6.63 o 
  12   1   0        0.96        1.30      2.48 o 
  13   1   0        4.86        7.50      2.89 o 
  14   1   0      268.71      283.62      9.29 o 
  15   1   0       18.13       22.28      3.47 o 
  16   1   0      147.81      163.15      7.00 o 
   1   2   0      206.50      209.45      2.38 o 
   2   2   0        3.76        1.10      0.84 o 
   3   2   0      254.74      214.93      2.56 o 
   4   2   0     1561.49     1401.22     14.14 o 
   5   2   0     2124.02     1913.43     15.84 o 
   6   2   0      152.18      148.43      2.89 o 
   7   2   0     1293.92     1348.51     13.46 o 
   8   2   0     1030.50     1075.81     13.27 o 
   9   2   0       17.41       17.18      2.74 o 
  10   2   0        8.96        5.82      2.73 o 
  11   2   0      866.29      879.71     14.90 o 
  12   2   0       85.70       86.87      9.88 o 
  13   2   0      296.09      311.03      8.38 o 
  14   2   0      223.41      214.96     10.32 o 
  15   2   0       91.40       91.62      7.47 o 
  16   2   0        0.14        3.04      2.70 o 
   2   3   0     1858.52     1622.70     13.58 o 
   3   3   0      114.58      121.83      1.69 o 
   4   3   0       90.07       94.90      1.61 o 
   5   3   0      577.00      666.05      5.97 o 
   6   3   0      562.91      562.84      7.07 o 
   7   3   0       20.44       18.35      2.44 o 
   8   3   0      225.66      245.96      4.82 o 
   9   3   0       73.86       81.03      5.76 o 
  10   3   0       15.73       24.03      3.40 o 
  11   3   0      229.58      215.42      6.31 o 
  12   3   0      370.67      419.95      9.40 o 
  13   3   0      658.52      703.10     13.14 o 
  14   3   0        4.19        1.66      2.35 o 
  15   3   0       80.47       61.18     10.06 o 
  16   3   0       14.88       13.56      4.62 o 
   0   4   0    10210.38     9220.32     76.51 o 
   1   4   0    10801.12     9457.38    114.08 o 
   2   4   0        3.80        5.26      0.90 o 
   3   4   0      179.60      196.86      2.50 o 
   4   4   0      171.72      163.63      2.74 o 
   5   4   0     2151.85     2093.63     14.86 o 
   6   4   0      195.21      181.26      3.10 o 
   7   4   0       38.82       48.86      3.98 o 
   8   4   0      254.41      274.16      4.41 o 
   9   4   0       31.88       37.78      4.48 o 
  10   4   0      132.12      126.44      4.85 o 
  11   4   0      135.63      163.05      5.99 o 
  12   4   0      157.61      149.00      6.49 o 
  13   4   0      131.82      125.50     12.21 o 
  14   4   0       49.61       42.53      6.15 o 
  15   4   0      162.78      166.35     12.37 o 
  16   4   0       13.59       10.20      3.10 o 
   1   5   0      271.18      285.47      3.47 o 
   2   5   0      342.41      333.72      4.00 o 
   3   5   0     1600.00     1533.60     22.46 o 
   4   5   0     1373.35     1309.80     10.58 o 
   5   5   0      225.21      247.50      3.65 o 
   6   5   0       47.59       59.67      2.75 o 
   7   5   0      213.38      174.57      4.20 o 
   8   5   0      131.12      134.91      5.28 o 
   9   5   0      389.12      373.88      6.26 o 
  10   5   0      258.76      235.83      7.55 o 
  11   5   0      193.71      185.77      5.26 o 
  12   5   0      552.99      556.38     12.30 o 
  13   5   0        2.88        2.93      2.37 o 
  14   5   0       14.08       16.74      3.55 o 
  15   5   0        6.28        6.77      2.94 o 
   0   6   0     3008.78     2884.72     36.83 o 
   1   6   0     1117.50     1142.79     10.40 o 
   2   6   0     1303.28     1325.39     15.47 o 
   3   6   0      343.17      357.16      4.15 o 
   4   6   0      954.80      905.70     10.67 o 
   5   6   0      988.83     1046.29      9.28 o 
   6   6   0        7.42        4.97      1.12 o 
   7   6   0     1186.23     1215.73     17.10 o 
   8   6   0       51.70       60.81      4.63 o 
   9   6   0      171.47      181.87      5.57 o 
  10   6   0      105.66       96.91      4.69 o 
  11   6   0      403.95      386.26      8.82 o 
  12   6   0       15.34       14.17      2.97 o 
  13   6   0        3.95        5.28      4.35 o 
  14   6   0       66.37       67.17      9.67 o 
  15   6   0       25.15       20.74      5.10 o 
   1   7   0     1579.60     1652.75     18.93 o 
   2   7   0      790.19      901.57      8.18 o 
   3   7   0        0.19        3.44      1.45 o 
   4   7   0        0.54        2.46      1.16 o 
   5   7   0      589.34      665.50      7.00 o 
   6   7   0       93.84       83.55      2.92 o 
   7   7   0        1.49        3.95      2.02 o 
   8   7   0      210.67      232.79      6.42 o 
   9   7   0        7.31       10.16      2.75 o 
  10   7   0      172.57      150.84      4.75 o 
  11   7   0      500.89      475.16      8.14 o 
  12   7   0        6.06        4.80      2.29 o 
  13   7   0       67.27       67.81      9.05 o 
  14   7   0       59.16       54.39      7.85 o 
  15   7   0        5.18        5.82      3.21 o 
   0   8   0      367.82      384.21      6.84 o 
   1   8   0      255.18      236.01      3.30 o 
   2   8   0       39.67       34.90      2.34 o 
   3   8   0     2163.91     2163.76     24.68 o 
   4   8   0        9.96        3.41      0.92 o 
   5   8   0       53.94       71.96      1.92 o 
   6   8   0       18.12       16.62      2.17 o 
   7   8   0       60.14       68.08      4.61 o 
   8   8   0       10.11        8.81      1.73 o 
   9   8   0      169.41      147.22      4.01 o 
  10   8   0       33.70       42.39      5.47 o 
  11   8   0      177.04      191.36      5.87 o 
  12   8   0       45.03       50.99      7.00 o 
  13   8   0       67.45       61.06      8.10 o 
  14   8   0      135.79      126.32      8.45 o 
   1   9   0      377.35      370.19      4.21 o 
   2   9   0       64.69       81.38      2.86 o 
   3   9   0      775.48      805.37     11.09 o 
   4   9   0      311.81      309.13      5.58 o 
   5   9   0       35.07       37.88      2.42 o 
   6   9   0       68.39       75.23      2.31 o 
   7   9   0       66.18       71.37      4.81 o 
   8   9   0       14.16       13.74      2.33 o 
   9   9   0     1023.49      954.32     14.73 o 
  10   9   0       85.76       78.70     10.00 o 
  11   9   0        3.24        7.12      2.75 o 
  12   9   0      744.83      809.39     18.78 o 
  13   9   0      119.07      123.92     19.88 o 
  14   9   0       87.15       80.69     14.98 o 
   0  10   0       98.51       85.73      2.49 o 
   1  10   0     1212.39     1145.53     13.84 o 
   2  10   0      491.92      523.37      6.84 o 
   3  10   0       62.27       58.25      2.70 o 
   4  10   0       64.25       81.65      2.71 o 
   5  10   0      133.21      138.26      3.04 o 
   6  10   0       18.59       16.15      2.78 o 
   7  10   0       67.37       72.84      4.55 o 
   8  10   0        4.84        6.40      2.27 o 
   9  10   0        6.46        6.59      2.26 o 
  10  10   0      827.31      834.19     16.28 o 
  11  10   0      572.53      617.48      8.64 o 
  12  10   0        0.59        6.06      4.54 o 
  13  10   0      132.63      102.54     20.09 o 
  14  10   0       13.51       14.08      7.87 o 
   1  11   0      725.57      750.60     12.04 o 
   2  11   0       12.11       15.67      2.17 o 
   3  11   0        0.42        2.34      1.46 o 
   4  11   0      181.93      175.77      4.17 o 
   5  11   0      213.23      234.85      4.08 o 
   6  11   0      380.65      390.36      9.52 o 
   7  11   0      135.57      139.03      3.95 o 
   8  11   0        2.08        5.46      1.94 o 
   9  11   0      148.10      129.74      4.12 o 
  10  11   0       71.39       91.61      6.55 o 
  11  11   0      557.03      603.69     20.03 o 
  12  11   0      272.56      264.48     21.78 o 
  13  11   0        7.40        8.34      4.34 o 
   0  12   0     1092.57     1034.99     18.95 o 
   1  12   0      378.24      385.39      7.33 o 
   2  12   0       31.86       26.82      2.84 o 
   3  12   0     1021.36     1036.29     17.83 o 
   4  12   0      109.00      103.91      2.87 o 
   5  12   0      116.97      104.73      8.52 o 
   6  12   0        9.41        9.15      2.21 o 
   7  12   0       16.37       17.44      3.41 o 
   8  12   0      416.92      391.04     10.53 o 
   9  12   0      230.80      200.57     10.16 o 
  10  12   0      139.07      133.04     21.48 o 
  11  12   0       15.36       15.19      5.98 o 
  12  12   0       16.94       14.07      3.94 o 
  13  12   0        6.01        3.64      4.11 o 
   1  13   0     1260.70     1330.25     20.27 o 
   2  13   0       67.91       66.51      3.09 o 
   3  13   0      378.72      361.82      5.59 o 
   4  13   0        0.30        0.30      1.80 o 
   5  13   0       61.92       44.02      7.06 o 
   6  13   0      215.83      200.93      9.31 o 
   7  13   0       10.92        6.74      2.30 o 
   8  13   0       16.12       11.62      4.84 o 
   9  13   0        0.25       -0.30      3.94 o 
  10  13   0       51.29       42.97      8.70 o 
  11  13   0        0.00        2.51      5.67 o 
  12  13   0       26.85       29.49      7.99 o 
   0  14   0     1014.04     1001.31     33.63 o 
   1  14   0       39.35       40.98      3.48 o 
   2  14   0      397.72      402.84     12.11 o 
   3  14   0        4.58        4.66      2.61 o 
   4  14   0      161.29      173.25      4.74 o 
   5  14   0       28.41       28.43      4.09 o 
   6  14   0       93.15       93.55     11.06 o 
   7  14   0       27.48       36.82      6.53 o 
   8  14   0       85.17       82.62     12.97 o 
   9  14   0       10.77        7.24      4.23 o 
  10  14   0       82.34       75.70     12.76 o 
  11  14   0       38.48       26.61      8.98 o 
   1  15   0       90.38       87.48      4.62 o 
   2  15   0        0.27        4.02      2.09 o 
   3  15   0      127.40      120.66      5.65 o 
   4  15   0       16.54       16.58      3.56 o 
   5  15   0       27.59       28.12      5.13 o 
   6  15   0      327.63      327.90      7.39 o 
   7  15   0       16.03       14.45      3.68 o 
   8  15   0       20.80       19.86      5.63 o 
   9  15   0       44.07       39.97     10.23 o 
  10  15   0       15.32       13.74      6.31 o 
   0  16   0       92.79       91.53     19.80 o 
   1  16   0       12.78       13.91      3.59 o 
   2  16   0       16.53       11.23      3.51 o 
   3  16   0        3.49        0.44      4.16 o 
   4  16   0       44.02       50.13      8.75 o 
   5  16   0       51.98       55.26      8.53 o 
   6  16   0       20.13       19.75      5.79 o 
   7  16   0        0.00        5.31      5.06 o 
   8  16   0        6.45        4.12      3.47 o 
   9  16   0       66.80       68.75     15.00 o 
   1  17   0       23.34       14.48      4.99 o 
   2  17   0        0.75        7.35      6.20 o 
   3  17   0        0.46        4.56      2.80 o 
   4  17   0       12.39        9.55      4.59 o 
   5  17   0       52.13       44.64     12.24 o 
   6  17   0       29.69       14.72      6.45 o 
   7  17   0       68.85       63.09     18.73 o 
   8  17   0      103.83      119.73     17.66 o 
   0  18   0        1.17        5.28      3.60 o 
   1  18   0        0.02        6.74      2.72 o 
   2  18   0       53.66       42.66     11.58 o 
   3  18   0       72.56       68.78     16.81 o 
   4  18   0        0.00        2.38      3.76 o 
   5  18   0        3.58        2.03      3.74 o 
   6  18   0        0.13        8.33     11.58 o 
   1  19   0        0.40        3.22      3.18 o 
   2  19   0      236.19      308.17     17.85 o 
   3  19   0      100.69       82.62     30.61 o 
   4  19   0        0.79        2.06      3.74 o 
 -16   1   1        0.04        5.10      2.58 o 
 -15   1   1       30.60       31.16      5.12 o 
 -14   1   1      446.62      445.64     12.08 o 
 -13   1   1      814.83      918.75     18.75 o 
 -12   1   1       93.67       98.36     12.25 o 
 -11   1   1       53.84       56.36      7.04 o 
 -10   1   1       72.16       84.56     11.18 o 
  -9   1   1      168.55      171.25      4.12 o 
  -8   1   1        1.55        2.66      2.38 o 
  -7   1   1      761.23      812.05      9.85 o 
  -6   1   1     1830.37     1862.97     35.15 o 
  -5   1   1       72.83       63.55      1.63 o 
  -4   1   1      151.53      131.99      2.16 o 
  -3   1   1     5204.96     4430.18     27.92 o 
  -2   1   1     3803.52     3260.58     20.19 o 
  -1   1   1      744.30      642.95      5.07 o 
   0   1   1      534.45      463.79      8.80 o 
   1   1   1     4700.92     3916.96     31.96 o 
   2   1   1     1416.64     1227.55     11.50 o 
   3   1   1       72.90       76.59      1.35 o 
   4   1   1      307.93      297.51      3.43 o 
   5   1   1       34.69       37.50      1.44 o 
   6   1   1     1711.87     1656.67     22.77 o 
   7   1   1      761.34      805.66      9.62 o 
   8   1   1       14.04       12.85      2.46 o 
   9   1   1       64.86       81.13      4.65 o 
  10   1   1     1891.90     1921.57     27.89 o 
  11   1   1       21.00       17.48      3.70 o 
  12   1   1      118.02      111.11      7.87 o 
  13   1   1      140.73      136.87     10.18 o 
  14   1   1        3.08        2.10      2.35 o 
  15   1   1       25.35       21.92      3.71 o 
  16   1   1        4.87        7.50      3.76 o 
 -16   2   1        6.01       10.94      3.36 o 
 -15   2   1        2.62        6.75      3.85 o 
 -14   2   1        3.34        7.77      3.28 o 
 -13   2   1      143.75      162.15     12.00 o 
 -12   2   1       10.36       22.43      4.87 o 
 -11   2   1       35.05       35.50      4.06 o 
 -10   2   1      140.04      118.26      6.39 o 
  -9   2   1        1.27        3.46      1.46 o 
  -8   2   1        1.72        4.70      1.77 o 
  -7   2   1        0.02        4.32      2.28 o 
  -6   2   1        0.06        1.68      1.11 o 
  -5   2   1        0.05        2.28      0.81 o 
  -4   2   1     9985.21     8674.13     56.51 o 
  -3   2   1     6520.83     5906.95     29.63 o 
  -2   2   1     1619.85     1353.82     16.95 o 
   0   2   1       21.33       22.06      1.10 o 
   1   2   1     1498.47     1300.02     11.60 o 
   2   2   1    12951.10    10720.09    190.20 o 
   3   2   1      577.64      553.82      5.90 o 
   4   2   1      784.18      735.63      5.15 o 
   5   2   1     1439.12     1360.38     11.25 o 
   6   2   1     2338.75     2424.54     24.62 o 
   7   2   1     3207.20     3148.72     38.62 o 
   8   2   1      239.38      240.61      5.72 o 
   9   2   1        0.08        4.20      1.82 o 
  10   2   1      104.87      103.13      5.37 o 
  11   2   1      171.97      191.66      5.79 o 
  12   2   1      545.44      516.48     11.81 o 
  13   2   1      179.13      185.53      8.39 o 
  14   2   1        0.07        6.33      2.98 o 
  15   2   1      107.98       95.72     10.89 o 
  16   2   1      316.45      318.49     16.33 o 
 -16   3   1      111.59       90.07     16.27 o 
 -15   3   1        2.78        2.03      2.51 o 
 -14   3   1      280.70      244.65      9.92 o 
 -13   3   1      360.14      364.33     11.35 o 
 -12   3   1      143.60      152.88      5.78 o 
 -11   3   1       85.61       85.67      9.80 o 
 -10   3   1      216.80      221.47      5.99 o 
  -9   3   1      214.84      246.95      4.69 o 
  -8   3   1     1204.54     1179.14     16.22 o 
  -7   3   1     1412.92     1431.30     16.78 o 
  -6   3   1        1.80        2.22      1.23 o 
  -5   3   1       37.40       47.85      1.55 o 
  -4   3   1     1522.07     1389.17     14.62 o 
  -3   3   1       17.23       13.80      1.37 o 
  -2   3   1      797.15      762.31     10.27 o 
  -1   3   1       30.25       23.85      0.92 o 
   0   3   1     1040.55      907.64      6.32 o 
   1   3   1     3760.04     3297.94     32.21 o 
   2   3   1    11338.79     9334.84     75.53 o 
   3   3   1     1856.45     1723.77     12.88 o 
   4   3   1       10.79       14.95      1.08 o 
   5   3   1     3090.94     2951.56     41.79 o 
   6   3   1      671.17      704.48      9.51 o 
   7   3   1     1240.06     1282.65     14.28 o 
   8   3   1       36.26       36.95      4.02 o 
   9   3   1      115.74      113.01      4.34 o 
  10   3   1       69.57       74.92      9.67 o 
  11   3   1      159.07      201.55      7.16 o 
  12   3   1     1126.87     1025.59     15.05 o 
  13   3   1       22.18       24.99      4.16 o 
  14   3   1       25.56       31.90      5.24 o 
  15   3   1       94.24       89.68      9.76 o 
  16   3   1      325.08      331.39     10.66 o 
 -16   4   1        1.06        6.09      4.18 o 
 -15   4   1        0.33        3.69      2.68 o 
 -14   4   1      293.76      307.07      9.69 o 
 -13   4   1        6.32       12.34      3.50 o 
 -12   4   1        1.67        6.95      2.47 o 
 -11   4   1       86.14       80.14      8.92 o 
 -10   4   1      812.02      878.36     21.26 o 
  -9   4   1      111.55      114.03      3.63 o 
  -8   4   1      437.20      466.87     10.84 o 
  -7   4   1        5.36        3.63      1.70 o 
  -6   4   1     1486.92     1538.95     22.88 o 
  -5   4   1       21.80       25.02      3.10 o 
  -4   4   1     2189.62     2063.34     19.21 o 
  -3   4   1      626.61      611.66      7.42 o 
  -2   4   1       58.76       65.79      1.96 o 
  -1   4   1        4.81        4.30      0.80 o 
   0   4   1    12417.80    10446.25     96.75 o 
   1   4   1    15905.94    13349.00    144.61 o 
   2   4   1      269.42      237.64      2.79 o 
   3   4   1      759.28      646.07      4.89 o 
   4   4   1     3790.07     3526.39     29.43 o 
   5   4   1      104.36       92.79      1.89 o 
   6   4   1       11.52       16.39      2.15 o 
   7   4   1       30.27       32.33      2.44 o 
   8   4   1      292.89      336.71     10.19 o 
   9   4   1       68.49       82.73      4.65 o 
  10   4   1      200.16      219.74      6.31 o 
  11   4   1      928.05      902.31     14.63 o 
  12   4   1        0.46        4.89      2.03 o 
  13   4   1        2.27        4.29      2.71 o 
  14   4   1       44.07       43.12      6.97 o 
  15   4   1      169.53      135.39     18.68 o 
 -15   5   1        0.12        4.98      2.63 o 
 -14   5   1      113.42      107.43     14.09 o 
 -13   5   1      116.02      115.91      6.77 o 
 -12   5   1      366.73      345.71      9.03 o 
 -11   5   1       89.45      106.00      8.17 o 
 -10   5   1      251.97      258.77      8.86 o 
  -9   5   1      186.69      199.31      5.65 o 
  -8   5   1        2.44        6.67      1.84 o 
  -7   5   1       11.02       16.84      2.30 o 
  -6   5   1     1709.51     1947.19     47.95 o 
  -5   5   1      227.09      295.52      4.16 o 
  -4   5   1        8.44       12.07      1.23 o 
  -3   5   1      173.87      154.11      2.08 o 
  -2   5   1       44.72       50.27      1.98 o 
  -1   5   1     4334.60     3749.91     24.15 o 
   0   5   1     2017.30     1832.40     11.08 o 
   1   5   1        4.59        8.72      1.15 o 
   2   5   1     3879.76     3601.29     19.45 o 
   3   5   1     1357.59     1250.78     11.46 o 
   4   5   1      727.70      757.55      7.38 o 
   5   5   1        0.73        1.61      0.80 o 
   6   5   1        8.39        5.79      1.14 o 
   7   5   1       54.34       54.16      2.67 o 
   8   5   1       12.26       11.88      1.98 o 
   9   5   1        0.53        1.92      2.18 o 
  10   5   1       28.30       20.86      2.98 o 
  11   5   1       21.80       14.86      3.97 o 
  12   5   1      122.22      125.31      6.59 o 
  13   5   1        0.11        3.04      2.57 o 
  14   5   1        3.03        3.05      3.71 o 
  15   5   1       38.23       27.67      4.61 o 
 -15   6   1       23.97       25.62      4.83 o 
 -14   6   1        1.52        2.14      2.28 o 
 -13   6   1      356.75      352.71     10.55 o 
 -12   6   1       77.10       78.25      8.67 o 
 -11   6   1      217.29      225.28      7.91 o 
 -10   6   1        1.40        4.50      2.86 o 
  -9   6   1      112.69      120.81      3.69 o 
  -8   6   1        0.53        3.51      1.60 o 
  -7   6   1        6.84       11.30      2.72 o 
  -6   6   1      546.03      603.47      7.86 o 
  -5   6   1      882.11      898.81      9.62 o 
  -4   6   1        0.02        2.26      0.80 o 
  -3   6   1     1250.27     1241.56     15.21 o 
  -2   6   1      483.65      461.74      4.81 o 
  -1   6   1     1740.26     1659.25     21.82 o 
   0   6   1     6545.06     5796.89     37.53 o 
   1   6   1     1230.79     1167.81     13.23 o 
   2   6   1      319.53      280.63      3.60 o 
   3   6   1    10759.03    10497.05     46.80 o 
   4   6   1       35.76       51.47      1.83 o 
   5   6   1        1.64        5.70      0.84 o 
   6   6   1      111.25      132.71      2.19 o 
   7   6   1        3.53        5.80      1.12 o 
   8   6   1        7.68        9.85      2.24 o 
   9   6   1       76.35       84.19      8.96 o 
  10   6   1       99.81       92.26      6.22 o 
  11   6   1      915.82      887.37     13.37 o 
  12   6   1      114.19      106.56      5.72 o 
  13   6   1      288.17      259.41     12.37 o 
  14   6   1      630.97      673.61     12.24 o 
  15   6   1      169.15      181.27     12.77 o 
 -15   7   1      269.98      272.19     19.98 o 
 -14   7   1       47.44       47.54      6.51 o 
 -13   7   1      127.08      119.97     10.63 o 
 -12   7   1       72.57       79.58      9.32 o 
 -11   7   1      342.61      357.38      9.66 o 
 -10   7   1        5.31        6.20      2.54 o 
  -9   7   1       34.30       37.88      4.97 o 
  -8   7   1       80.73       76.51      3.35 o 
  -7   7   1      293.99      295.25      6.44 o 
  -6   7   1     2167.51     2281.30     27.99 o 
  -5   7   1      242.43      233.18      3.13 o 
  -4   7   1      156.35      171.70      3.17 o 
  -3   7   1       93.59      121.66      3.40 o 
  -2   7   1      391.84      347.41      4.22 o 
  -1   7   1      682.13      666.63      4.60 o 
   0   7   1      656.51      631.54      9.39 o 
   1   7   1     1101.37     1106.29     11.26 o 
   2   7   1        1.36        1.34      0.72 o 
   3   7   1      460.78      433.04      5.86 o 
   4   7   1     1104.46     1169.84     10.20 o 
   5   7   1      101.00       98.40      1.78 o 
   6   7   1      213.39      264.43      6.65 o 
   7   7   1       79.01       75.63      3.28 o 
   8   7   1        2.33        0.43      2.20 o 
   9   7   1      458.35      463.32      7.26 o 
  10   7   1        0.93        2.91      2.55 o 
  11   7   1      411.11      384.59      7.64 o 
  12   7   1      144.70      156.40      7.69 o 
  13   7   1      499.90      528.95     14.04 o 
  14   7   1        7.78        8.61      2.98 o 
  15   7   1        0.49        0.99      4.07 o 
 -14   8   1        1.57        1.63      4.84 o 
 -13   8   1       10.73       11.08      3.16 o 
 -12   8   1       55.90       50.06      7.16 o 
 -11   8   1      560.64      544.43     11.67 o 
 -10   8   1        4.34        5.60      2.20 o 
  -9   8   1        2.41        4.67      2.28 o 
  -8   8   1       31.32       37.79      4.95 o 
  -7   8   1      135.71      128.57      2.87 o 
  -6   8   1      170.75      181.97      6.69 o 
  -5   8   1     3171.68     3243.04     84.25 o 
  -4   8   1      210.63      253.90      2.90 o 
  -3   8   1      672.14      676.89      8.55 o 
  -2   8   1       13.62       12.59      1.42 o 
  -1   8   1       33.70       31.03      1.31 o 
   0   8   1      672.04      670.95      7.95 o 
   1   8   1     2205.38     2315.42     28.34 o 
   2   8   1      148.10      137.08      2.16 o 
   3   8   1     3059.38     3021.00     26.99 o 
   4   8   1        3.13        3.27      1.41 o 
   5   8   1      287.01      320.70      4.92 o 
   6   8   1      199.78      172.79      2.61 o 
   7   8   1        3.84        4.58      1.39 o 
   8   8   1       36.17       41.51      5.27 o 
   9   8   1      150.03      147.65      4.90 o 
  10   8   1      100.89      105.49      6.53 o 
  11   8   1       41.65       49.01      5.96 o 
  12   8   1      151.45      143.09      6.49 o 
  13   8   1       68.39       62.10      7.98 o 
  14   8   1      213.02      212.13     10.08 o 
 -14   9   1      158.89      129.70     27.92 o 
 -13   9   1       11.85        9.19      4.03 o 
 -12   9   1      363.22      386.98     11.15 o 
 -11   9   1      372.68      348.04      8.44 o 
 -10   9   1      277.52      285.39      6.94 o 
  -9   9   1      228.41      235.76      5.24 o 
  -8   9   1       67.33       70.03      9.10 o 
  -7   9   1      196.67      217.38      4.80 o 
  -6   9   1        0.42       -0.03      1.22 o 
  -5   9   1        0.01        0.61      1.29 o 
  -4   9   1      163.99      186.48      2.54 o 
  -3   9   1      165.73      200.72      3.93 o 
  -2   9   1       67.99       69.68      1.82 o 
  -1   9   1        0.25        4.61      1.23 o 
   0   9   1     1098.73     1164.55     11.69 o 
   1   9   1        7.81       13.95      1.88 o 
   2   9   1      212.51      210.55      4.07 o 
   3   9   1       16.91       18.03      1.31 o 
   4   9   1       85.22      101.36      2.51 o 
   5   9   1      596.94      638.89     12.34 o 
   6   9   1       28.95       25.15      2.77 o 
   7   9   1       72.73       64.13      2.36 o 
   8   9   1       27.09       26.37      3.69 o 
   9   9   1      311.14      305.93      4.83 o 
  10   9   1      228.17      222.80      5.62 o 
  11   9   1       19.82        9.90      2.62 o 
  12   9   1       16.84       16.97      4.68 o 
  13   9   1       18.02       22.21      5.12 o 
  14   9   1        5.74        8.86      4.61 o 
 -14  10   1        6.54        5.66      4.49 o 
 -13  10   1       13.62        4.22      5.96 o 
 -12  10   1     1644.01     1661.64     22.98 o 
 -11  10   1        7.31        5.19      3.11 o 
 -10  10   1      285.86      278.98      5.62 o 
  -9  10   1      113.49      104.50      6.38 o 
  -8  10   1        2.26        2.76      2.23 o 
  -7  10   1       13.75        7.07      1.84 o 
  -6  10   1       67.85       82.02      3.47 o 
  -5  10   1       24.22       26.46      3.36 o 
  -4  10   1       59.18       64.05      2.27 o 
  -3  10   1        8.24        5.06      1.31 o 
  -2  10   1      674.07      628.49      7.90 o 
  -1  10   1       56.39       41.94      1.80 o 
   0  10   1        0.48        1.30      1.00 o 
   1  10   1      242.05      289.26      4.93 o 
   2  10   1      938.19      916.09     16.30 o 
   3  10   1      379.85      374.38      5.56 o 
   4  10   1        0.01        2.83      1.25 o 
   5  10   1       35.39       32.86      1.85 o 
   6  10   1       89.51      101.23      2.24 o 
   7  10   1       42.46       27.15      3.61 o 
   8  10   1       87.01       72.86      2.93 o 
   9  10   1       16.45       11.36      2.18 o 
  10  10   1      600.79      604.67     14.86 o 
  11  10   1      193.76      189.58     12.51 o 
  12  10   1       76.28       67.04     17.00 o 
  13  10   1        1.29        6.10      3.38 o 
  14  10   1       27.09       28.72      6.75 o 
 -13  11   1       16.56       15.41      7.58 o 
 -12  11   1      211.35      210.50     17.25 o 
 -11  11   1       32.45       28.27      7.11 o 
 -10  11   1        0.17        2.75      2.74 o 
  -9  11   1      403.76      411.79     11.01 o 
  -8  11   1       33.84       32.66      4.65 o 
  -7  11   1       11.20       11.62      2.22 o 
  -6  11   1      217.91      222.58      5.13 o 
  -5  11   1     1181.08     1232.23     13.93 o 
  -4  11   1     1848.24     2002.83     35.00 o 
  -3  11   1      963.34      966.46     16.08 o 
  -2  11   1       43.26       36.56      2.02 o 
  -1  11   1       52.05       51.67      2.20 o 
   0  11   1     1582.45     1642.93     21.16 o 
   1  11   1       24.19       24.43      3.40 o 
   2  11   1      828.00      883.28     23.01 o 
   3  11   1       41.17       37.55      2.28 o 
   4  11   1        0.82        0.63      0.75 o 
   5  11   1      127.80      131.73      3.33 o 
   6  11   1      244.77      232.47      5.57 o 
   7  11   1      509.95      494.16     10.22 o 
   8  11   1      518.85      508.90     10.04 o 
   9  11   1      108.19       89.64     11.85 o 
  10  11   1      824.14      826.67     11.54 o 
  11  11   1       27.25       25.74      5.76 o 
  12  11   1       77.44       70.89     14.05 o 
  13  11   1        1.23        6.01      6.24 o 
 -13  12   1        4.96       -0.27     11.81 o 
 -12  12   1       93.74       72.34     12.54 o 
 -11  12   1      524.18      503.86     19.44 o 
 -10  12   1        0.74       -0.27      3.47 o 
  -9  12   1      173.85      190.96     11.56 o 
  -8  12   1       87.58       76.67      5.86 o 
  -7  12   1       63.03       57.44      4.21 o 
  -6  12   1        6.67        4.83      1.43 o 
  -5  12   1       82.22       78.91      3.45 o 
  -4  12   1      642.48      647.93      8.79 o 
  -3  12   1       87.37       85.93      4.21 o 
  -2  12   1        7.14        6.47      1.32 o 
  -1  12   1       71.41       74.59      3.26 o 
   0  12   1      158.49      161.83      3.91 o 
   1  12   1      896.04      904.24     13.18 o 
   2  12   1      659.33      630.56     10.35 o 
   3  12   1      125.95      136.85      2.98 o 
   4  12   1      305.27      280.78      8.89 o 
   5  12   1      448.58      459.04      9.38 o 
   6  12   1      172.05      172.36      5.85 o 
   7  12   1      184.75      175.21      6.26 o 
   8  12   1        4.65        3.11      2.33 o 
   9  12   1       47.67       50.45      8.84 o 
  10  12   1       13.54        8.77      3.10 o 
  11  12   1       24.70       17.81      6.67 o 
  12  12   1      101.81      105.48     18.71 o 
 -12  13   1      430.56      465.69     22.89 o 
 -11  13   1        7.45       10.96      5.49 o 
 -10  13   1        6.36        7.77      3.00 o 
  -9  13   1       41.07       32.91      5.18 o 
  -8  13   1      120.45      108.31      6.61 o 
  -7  13   1      175.97      179.44      7.41 o 
  -6  13   1      501.62      522.05     22.00 o 
  -5  13   1        9.60        6.58      2.41 o 
  -4  13   1        0.88        2.42      1.74 o 
  -3  13   1      264.63      269.48      5.57 o 
  -2  13   1      196.72      209.38      4.46 o 
  -1  13   1      260.21      267.63      7.75 o 
   0  13   1      114.20      111.32      5.95 o 
   1  13   1     1349.83     1473.54     19.36 o 
   2  13   1       71.43       94.22      7.01 o 
   3  13   1       12.15        9.73      2.49 o 
   4  13   1      223.81      228.33      4.91 o 
   5  13   1       34.10       31.28      3.96 o 
   6  13   1        0.00       -1.84      2.19 o 
   7  13   1        1.48       -0.45      2.20 o 
   8  13   1        1.64        2.56      3.18 o 
   9  13   1       10.63       14.96      2.54 o 
  10  13   1       49.35       37.51      9.53 o 
  11  13   1       30.70       29.35      7.72 o 
  12  13   1       27.72       11.98      6.04 o 
 -11  14   1        2.43        7.16      4.44 o 
 -10  14   1       54.15       38.31      8.01 o 
  -9  14   1       69.72       66.64     12.45 o 
  -8  14   1        1.30       -1.13      4.55 o 
  -7  14   1       33.14       40.81      7.37 o 
  -6  14   1       54.04       42.93      8.02 o 
  -5  14   1       19.07       24.26      4.34 o 
  -4  14   1      518.61      503.56      9.04 o 
  -3  14   1      201.92      196.84      7.82 o 
  -2  14   1        8.86        6.72      1.81 o 
  -1  14   1       71.30       68.70      3.90 o 
   0  14   1      823.89      897.38     26.42 o 
   1  14   1        0.53       -1.70      3.89 o 
   2  14   1       64.17       71.84      5.22 o 
   3  14   1        9.00        8.59      2.41 o 
   4  14   1        2.82        2.72      1.79 o 
   5  14   1        5.32        5.83      1.83 o 
   6  14   1        0.40        3.01      2.84 o 
   7  14   1       76.89       89.40      9.34 o 
   8  14   1        0.86       -1.08      5.65 o 
   9  14   1      120.60      123.37     21.34 o 
  10  14   1        0.07       -1.74      5.89 o 
  11  14   1       28.81       29.48     13.58 o 
 -10  15   1      228.22      215.40     17.18 o 
  -9  15   1       91.47       58.37     15.39 o 
  -8  15   1        1.46        6.71      3.18 o 
  -7  15   1      143.02      159.86     10.81 o 
  -6  15   1       12.28       15.19      3.57 o 
  -5  15   1        1.06        3.60      2.70 o 
  -4  15   1       68.46       69.07      6.25 o 
  -3  15   1      161.50      156.47      8.07 o 
  -2  15   1        4.29        5.61      1.73 o 
  -1  15   1       13.87       14.42      3.29 o 
   0  15   1      167.17      162.14      6.22 o 
   1  15   1      120.90      121.57      5.30 o 
   2  15   1       23.44       17.99      2.63 o 
   3  15   1       50.88       56.13      8.90 o 
   4  15   1       66.18       63.79      8.85 o 
   5  15   1      235.18      243.58      7.73 o 
   6  15   1        5.49       10.79      3.31 o 
   7  15   1        2.46        3.32      2.76 o 
   8  15   1       85.59       80.33     14.81 o 
   9  15   1        8.91       10.54      5.17 o 
  10  15   1        0.62        6.20      4.84 o 
  -9  16   1       98.22       83.72     18.69 o 
  -8  16   1        1.02        3.28      2.83 o 
  -7  16   1      109.81       95.21     17.37 o 
  -6  16   1       27.78       25.01      4.76 o 
  -5  16   1        0.89        6.11      2.78 o 
  -4  16   1       23.21       18.00      4.34 o 
  -3  16   1        9.18        6.20      3.37 o 
  -2  16   1       94.96       80.69     18.25 o 
  -1  16   1      127.20      129.57      6.72 o 
   0  16   1        1.15        3.69      2.91 o 
   1  16   1       58.94       46.71      7.78 o 
   2  16   1        1.63        3.28      2.06 o 
   3  16   1       55.20       53.47      8.97 o 
   4  16   1      401.44      418.69     11.35 o 
   5  16   1       19.27       13.80      3.80 o 
   6  16   1        0.08        1.43      4.07 o 
   7  16   1        0.63        4.74      3.60 o 
   8  16   1        8.17       14.03      3.94 o 
   9  16   1        8.83        5.76      5.36 o 
  -8  17   1       13.48       13.32      6.34 o 
  -7  17   1      592.28      649.45     42.84 o 
  -6  17   1       30.52       16.51      8.35 o 
  -5  17   1        0.83        4.49      4.33 o 
  -4  17   1        5.48        7.42      4.92 o 
  -3  17   1        1.86        5.62      3.76 o 
  -2  17   1      103.67      124.07     17.13 o 
  -1  17   1      289.16      338.09     21.26 o 
   0  17   1       80.61       74.53     14.81 o 
   1  17   1        0.70        5.08      2.77 o 
   2  17   1        0.16       -0.01      3.39 o 
   3  17   1       46.74       37.35      8.72 o 
   4  17   1       72.77       50.00     11.81 o 
   5  17   1        1.90        4.59      3.71 o 
   6  17   1      189.10      199.43     16.51 o 
   7  17   1        0.34        7.49      4.36 o 
   8  17   1       20.00       13.75      4.92 o 
  -6  18   1       29.65       22.42      7.80 o 
  -5  18   1        3.06        6.52      3.26 o 
  -4  18   1       39.89       43.43     10.64 o 
  -3  18   1        0.68        5.67      6.25 o 
  -2  18   1        0.99        4.04      3.35 o 
  -1  18   1       63.44       48.18     11.34 o 
   0  18   1        4.09        0.80      3.43 o 
   1  18   1       16.32       15.87      5.90 o 
   2  18   1      213.40      216.90     11.00 o 
   3  18   1        1.86        1.60      2.86 o 
   4  18   1       74.14       52.82     12.75 o 
   5  18   1       35.83       25.31      8.32 o 
   6  18   1      129.22      116.18     10.73 o 
  -4  19   1        0.05        6.77      2.61 o 
  -3  19   1       13.17        9.42      3.83 o 
  -2  19   1       40.99       28.81      8.01 o 
  -1  19   1      129.35      115.85     27.85 o 
   0  19   1       34.44       20.46      7.17 o 
   1  19   1        6.15       10.11      5.91 o 
   2  19   1        2.15        3.87      3.62 o 
   3  19   1        0.63        1.11      6.96 o 
   4  19   1      108.64       97.39     47.01 o 
 -16   0   2      656.71      762.57     28.97 o 
 -15   0   2        4.75       11.19      5.21 o 
 -14   0   2      532.25      579.44     18.51 o 
 -13   0   2     1246.10     1328.05     20.73 o 
 -12   0   2        3.83        7.33      4.95 o 
 -11   0   2      424.68      409.02     13.21 o 
 -10   0   2     1394.72     1420.14     31.32 o 
  -9   0   2      775.16      748.41     27.93 o 
  -8   0   2      122.86      134.26      5.00 o 
  -7   0   2       33.65       49.18      5.50 o 
  -6   0   2      329.60      328.91      7.67 o 
  -5   0   2     5099.86     4790.50     62.80 o 
  -4   0   2     6897.96     6179.54     64.96 o 
  -3   0   2    14467.45    12341.21     89.79 o 
  -1   0   2       73.02       63.99      1.69 o 
   0   0   2        7.20        9.41      2.01 o 
   1   0   2     3371.02     2625.94     28.79 o 
   2   0   2     7492.98     5781.40     41.43 o 
   3   0   2     2907.29     2660.84     32.38 o 
   4   0   2     4518.22     3869.96     42.08 o 
   5   0   2     1473.94     1501.53     27.14 o 
   6   0   2     6517.29     6290.93     95.46 o 
   7   0   2      514.61      579.71      9.92 o 
   8   0   2      425.85      375.35      9.26 o 
   9   0   2     1467.44     1540.68     32.03 o 
  10   0   2        9.30        7.01      2.38 o 
  11   0   2        8.81        7.58      3.37 o 
  12   0   2      121.97      111.92     15.51 o 
  13   0   2        4.77        6.16      3.48 o 
  14   0   2      133.78      113.88     17.92 o 
  15   0   2       10.05       18.39      5.20 o 
  16   0   2       57.18       45.46     10.98 o 
 -16   1   2      820.14      863.28     20.68 o 
 -15   1   2      157.83      157.89      8.66 o 
 -14   1   2      437.25      460.33     13.86 o 
 -13   1   2      112.35      122.32      8.10 o 
 -12   1   2       21.25       25.33      3.79 o 
 -11   1   2       89.30      100.94      6.84 o 
 -10   1   2       84.47       99.94      7.04 o 
  -9   1   2      115.25      114.81      4.31 o 
  -8   1   2       59.32       67.70      4.62 o 
  -7   1   2     1399.37     1478.37     18.12 o 
  -6   1   2        5.37       10.64      1.76 o 
  -5   1   2     3126.76     2860.69     37.01 o 
  -4   1   2      907.47      887.51      5.26 o 
  -3   1   2    29842.39    27082.26    842.61 o 
  -2   1   2    15246.31    13244.06    116.48 o 
  -1   1   2      793.25      673.42      5.81 o 
   0   1   2     3988.28     3274.37     19.75 o 
   1   1   2      861.90      723.90      7.19 o 
   2   1   2      773.77      737.71      8.08 o 
   3   1   2     2753.98     2360.56      9.70 o 
   4   1   2       52.24       55.06      1.28 o 
   5   1   2       19.16       18.59      1.61 o 
   6   1   2     1156.61     1276.15     17.81 o 
   7   1   2     2119.69     2222.76     23.04 o 
   8   1   2      170.19      157.73      4.27 o 
   9   1   2       69.50       85.86      5.57 o 
  10   1   2        0.12        2.72      2.45 o 
  11   1   2      936.56      906.07     14.11 o 
  12   1   2      564.57      545.33     11.31 o 
  13   1   2       19.33       22.39      3.35 o 
  14   1   2        9.51       12.52      3.90 o 
  15   1   2        0.07        5.45      2.70 o 
  16   1   2       40.25       30.46      6.22 o 
 -16   2   2        7.92       11.25      4.47 o 
 -15   2   2       20.09       21.23      4.91 o 
 -14   2   2        3.43        5.21      2.62 o 
 -13   2   2      136.33      128.90      8.21 o 
 -12   2   2        0.38        2.90      2.25 o 
 -11   2   2     1341.31     1393.51     20.71 o 
 -10   2   2      217.81      186.41      5.79 o 
  -9   2   2      117.89      134.33      5.30 o 
  -8   2   2        0.58        4.19      1.74 o 
  -7   2   2       19.73       22.25      2.96 o 
  -6   2   2       76.70       87.35      3.48 o 
  -5   2   2     1145.92     1096.55      7.37 o 
  -4   2   2      196.85      182.60      2.46 o 
  -3   2   2     4258.34     3645.33     28.71 o 
  -2   2   2    17680.15    14325.83    204.84 o 
  -1   2   2     1766.94     1618.28     15.00 o 
   0   2   2       57.49       53.16      0.98 o 
   1   2   2      638.35      545.66      5.70 o 
   2   2   2     3519.60     2979.20     27.68 o 
   3   2   2       36.62       35.17      1.05 o 
   4   2   2      704.93      676.75      5.17 o 
   5   2   2      218.67      227.30      3.68 o 
   6   2   2      802.01      933.63      8.68 o 
   7   2   2      554.03      579.79      7.26 o 
   8   2   2      309.50      289.64      6.69 o 
   9   2   2      248.15      236.28      8.44 o 
  10   2   2       32.23       30.44      4.02 o 
  11   2   2      378.37      350.09     10.40 o 
  12   2   2      135.83      147.22      5.86 o 
  13   2   2        1.47        4.49      2.07 o 
  14   2   2        1.99        2.63      2.36 o 
  15   2   2        1.64        6.82      3.00 o 
  16   2   2      100.29      116.24     13.26 o 
 -16   3   2        1.05        4.11      3.08 o 
 -15   3   2       33.27       25.64      4.12 o 
 -14   3   2      152.86      164.12      9.41 o 
 -13   3   2       37.35       37.59      5.24 o 
 -12   3   2        7.67       10.06      2.75 o 
 -11   3   2      967.21      988.67     23.62 o 
 -10   3   2       17.04       14.31      2.76 o 
  -9   3   2       53.20       64.14      5.30 o 
  -8   3   2       35.95       50.17      5.07 o 
  -7   3   2      716.69      773.49      9.57 o 
  -6   3   2     1460.73     1445.88     20.25 o 
  -5   3   2      153.08      143.31      2.54 o 
  -4   3   2     1012.06      999.75      6.07 o 
  -3   3   2       45.37       53.72      1.24 o 
  -2   3   2      817.18      746.13      7.93 o 
  -1   3   2     3519.62     3025.39     16.08 o 
   0   3   2     1672.69     1487.16     11.66 o 
   1   3   2       48.48       61.59      1.09 o 
   2   3   2      270.37      251.07      3.36 o 
   3   3   2      922.11      865.88      6.92 o 
   4   3   2       10.07       13.79      1.01 o 
   5   3   2      791.31      855.52     10.04 o 
   6   3   2       92.25       89.58      2.32 o 
   7   3   2      498.04      464.58      6.28 o 
   8   3   2     1228.44     1276.84     16.25 o 
   9   3   2      657.82      656.45     10.12 o 
  10   3   2      168.20      189.05      7.04 o 
  11   3   2      301.98      294.12      7.35 o 
  12   3   2      131.67      124.41      7.27 o 
  13   3   2        7.78        8.37      2.33 o 
  14   3   2        1.35        5.70      4.46 o 
  15   3   2       89.73       81.10     10.96 o 
 -15   4   2       59.69       46.34      5.77 o 
 -14   4   2       23.17       25.60      3.72 o 
 -13   4   2       57.76       56.21      6.60 o 
 -12   4   2       31.17       31.15      4.11 o 
 -11   4   2      366.39      403.62     13.04 o 
 -10   4   2       70.85       63.10      5.29 o 
  -9   4   2       58.16       58.55      6.49 o 
  -8   4   2      145.71      149.89      3.64 o 
  -7   4   2        2.04        3.15      1.57 o 
  -6   4   2       13.90       15.53      2.23 o 
  -5   4   2        4.47        3.38      0.80 o 
  -4   4   2      463.61      468.57      4.34 o 
  -3   4   2      737.99      779.56      7.37 o 
  -2   4   2        9.93        4.85      0.92 o 
  -1   4   2     1977.80     1766.46     17.67 o 
   0   4   2     1150.95     1064.06     14.37 o 
   1   4   2     1515.03     1437.97      7.82 o 
   2   4   2     3313.91     3054.37     19.03 o 
   3   4   2      783.89      787.44     10.00 o 
   4   4   2      136.14      137.44      2.19 o 
   5   4   2     1276.15     1308.13     29.04 o 
   6   4   2        3.39        3.93      1.21 o 
   7   4   2      991.31     1058.54     11.96 o 
   8   4   2      317.19      351.47      6.31 o 
   9   4   2       85.92       84.90      3.05 o 
  10   4   2      802.85      872.94     18.37 o 
  11   4   2      257.27      245.88      6.72 o 
  12   4   2      323.68      320.58      9.14 o 
  13   4   2      727.17      717.25     15.61 o 
  14   4   2       92.85       85.08     10.34 o 
  15   4   2        9.02       13.60      4.24 o 
 -15   5   2        0.45        6.28      2.68 o 
 -14   5   2      169.07      152.81      9.92 o 
 -13   5   2       21.73       17.58      3.07 o 
 -12   5   2      788.75      815.40     16.24 o 
 -11   5   2     1057.30     1135.77     20.41 o 
 -10   5   2        3.93        2.68      1.95 o 
  -9   5   2      383.13      373.69      7.57 o 
  -8   5   2      320.33      316.06      6.53 o 
  -7   5   2      541.31      600.08      8.51 o 
  -6   5   2       84.15       86.10      2.35 o 
  -5   5   2       15.06       17.93      2.51 o 
  -4   5   2     1393.44     1389.62     17.32 o 
  -3   5   2        5.51        7.78      0.94 o 
  -2   5   2       15.84       22.40      1.43 o 
  -1   5   2        1.72        2.04      0.58 o 
   0   5   2      632.01      665.43      7.62 o 
   1   5   2     4553.38     4071.67     24.04 o 
   2   5   2       36.72       33.27      1.39 o 
   3   5   2      113.99      147.54      2.08 o 
   4   5   2      230.17      255.29      4.14 o 
   5   5   2     1021.76     1083.05     12.92 o 
   6   5   2      463.62      457.46      5.80 o 
   7   5   2        1.52        3.38      1.26 o 
   8   5   2       74.56       74.81      3.16 o 
   9   5   2        5.31        5.51      1.45 o 
  10   5   2      391.88      427.79     10.60 o 
  11   5   2      862.47      796.13     15.00 o 
  12   5   2        8.82        7.73      2.88 o 
  13   5   2      678.68      682.13     12.85 o 
  14   5   2       33.17       33.55      5.83 o 
  15   5   2       75.21       75.19     11.37 o 
 -15   6   2       20.65       28.57      5.23 o 
 -14   6   2       61.60       49.59      6.92 o 
 -13   6   2        6.87        9.62      2.39 o 
 -12   6   2      712.82      755.75     15.23 o 
 -11   6   2      936.99      941.61     13.08 o 
 -10   6   2        2.65        4.81      2.34 o 
  -9   6   2        6.58       10.06      2.07 o 
  -8   6   2        3.09        2.69      1.15 o 
  -7   6   2      209.73      202.81      3.75 o 
  -6   6   2        0.69        1.56      1.12 o 
  -5   6   2      109.11      120.74      2.47 o 
  -4   6   2      140.03      126.57      2.47 o 
  -3   6   2       34.87       39.18      1.85 o 
  -2   6   2      712.21      750.88      6.47 o 
  -1   6   2      170.33      164.95      2.24 o 
   0   6   2      191.42      216.41      2.67 o 
   1   6   2        4.35        1.08      1.02 o 
   2   6   2      866.08      827.63      6.00 o 
   3   6   2     2409.43     2422.83     41.48 o 
   4   6   2     1154.94     1174.24     24.38 o 
   5   6   2      726.39      673.58      8.19 o 
   6   6   2      125.76      122.27      3.04 o 
   7   6   2       89.86       79.67      2.56 o 
   8   6   2      145.82      147.10      3.99 o 
   9   6   2        8.79       10.23      1.80 o 
  10   6   2      309.99      281.12      5.10 o 
  11   6   2      221.12      199.31      5.14 o 
  12   6   2        3.12        3.48      3.19 o 
  13   6   2        4.05        5.65      2.73 o 
  14   6   2       49.89       56.14      7.64 o 
  15   6   2       20.55       20.25      4.53 o 
 -15   7   2      128.01      116.72     20.68 o 
 -14   7   2       28.32       25.89      5.37 o 
 -13   7   2        3.04        2.46      2.47 o 
 -12   7   2        0.48        5.22      2.04 o 
 -11   7   2      249.89      253.31      6.56 o 
 -10   7   2      140.67      147.86      4.85 o 
  -9   7   2        2.61        3.41      1.94 o 
  -8   7   2      100.58       99.52      3.71 o 
  -7   7   2        6.11        7.08      1.04 o 
  -6   7   2      336.75      360.37      6.81 o 
  -5   7   2      675.52      706.27      8.31 o 
  -4   7   2     1100.52     1191.61     12.06 o 
  -3   7   2      403.28      413.67      5.43 o 
  -2   7   2      334.74      359.58      4.78 o 
  -1   7   2       93.76       91.98      1.72 o 
   0   7   2     1164.36     1236.51     17.12 o 
   1   7   2      465.13      452.35      6.31 o 
   2   7   2     4344.49     4209.19     51.08 o 
   3   7   2        3.20       12.14      1.67 o 
   4   7   2      585.39      670.79      9.55 o 
   5   7   2       42.41       31.71      2.27 o 
   6   7   2        3.66        3.95      1.19 o 
   7   7   2      771.29      762.66     10.14 o 
   8   7   2      934.34      890.10     13.07 o 
   9   7   2       90.70       91.21      4.06 o 
  10   7   2      534.72      526.46     10.52 o 
  11   7   2       11.71        7.91      3.92 o 
  12   7   2       13.58       13.66      3.41 o 
  13   7   2        0.05        6.64      3.36 o 
  14   7   2        3.71        7.87      4.76 o 
  15   7   2       31.99       16.92      5.65 o 
 -14   8   2        2.76        3.63      2.79 o 
 -13   8   2       26.89       27.63      4.21 o 
 -12   8   2        6.94        7.04      3.73 o 
 -11   8   2       13.02       13.15      3.03 o 
 -10   8   2       11.36       10.83      2.35 o 
  -9   8   2       17.17       16.78      2.47 o 
  -8   8   2      274.88      265.08      5.84 o 
  -7   8   2      439.37      459.02      7.62 o 
  -6   8   2       27.57       25.20      1.76 o 
  -5   8   2     1174.41     1296.05     22.65 o 
  -4   8   2       10.67       13.24      2.09 o 
  -3   8   2      453.62      398.24      5.82 o 
  -2   8   2      200.41      212.00      5.19 o 
  -1   8   2      243.66      287.70      3.93 o 
   0   8   2     2081.77     2124.52     18.28 o 
   1   8   2     3157.89     2866.22     41.18 o 
   2   8   2     2990.63     2944.37     30.73 o 
   3   8   2       16.46       14.01      2.55 o 
   4   8   2      824.89      841.52      9.69 o 
   5   8   2     1343.68     1346.51     15.76 o 
   6   8   2       16.72       13.53      2.05 o 
   7   8   2      637.39      603.04      8.45 o 
   8   8   2        6.30        8.74      1.90 o 
   9   8   2     1195.18     1225.20     18.22 o 
  10   8   2       44.75       47.62      7.04 o 
  11   8   2        6.32        5.74      2.72 o 
  12   8   2       63.16       63.33      8.42 o 
  13   8   2       85.12       86.20     12.48 o 
  14   8   2       64.82       70.55     11.24 o 
 -14   9   2      298.42      306.86     10.12 o 
 -13   9   2      260.15      245.90     11.93 o 
 -12   9   2      278.48      269.93      8.93 o 
 -11   9   2      239.42      243.80      8.91 o 
 -10   9   2       18.81       13.06      2.53 o 
  -9   9   2        2.14        2.47      2.31 o 
  -8   9   2        1.88        3.73      1.33 o 
  -7   9   2        3.40        6.74      1.64 o 
  -6   9   2       31.80       33.56      1.92 o 
  -5   9   2       35.87       34.48      3.06 o 
  -4   9   2      174.08      165.09      4.40 o 
  -3   9   2       35.93       36.82      2.12 o 
  -2   9   2       72.46       67.27      1.68 o 
  -1   9   2     1023.94     1073.67     16.64 o 
   0   9   2       50.40       41.57      2.75 o 
   1   9   2     1872.53     1870.02     31.88 o 
   2   9   2       12.11       12.66      3.07 o 
   3   9   2      921.04      842.86     17.01 o 
   4   9   2       40.18       41.80      4.00 o 
   5   9   2      483.14      463.85      7.78 o 
   6   9   2       26.11       18.43      2.46 o 
   7   9   2        7.71        7.29      1.35 o 
   8   9   2      645.72      668.62     11.33 o 
   9   9   2      359.59      373.59      8.23 o 
  10   9   2        2.94        4.98      3.00 o 
  11   9   2       91.44       95.86     14.36 o 
  12   9   2      186.38      182.97     12.15 o 
  13   9   2      229.59      252.32     10.10 o 
  14   9   2       13.97       15.33      4.85 o 
 -14  10   2      142.62      129.88     28.35 o 
 -13  10   2       68.57       82.91     14.18 o 
 -12  10   2       58.90       47.47      6.41 o 
 -11  10   2        0.08       -0.40      2.36 o 
 -10  10   2       43.48       41.06      5.48 o 
  -9  10   2      258.38      238.46      8.91 o 
  -8  10   2        3.74        3.90      2.77 o 
  -7  10   2       27.50       23.53      3.45 o 
  -6  10   2      209.54      219.00      7.08 o 
  -5  10   2      442.06      495.25      7.76 o 
  -4  10   2        1.26        4.78      1.24 o 
  -3  10   2      319.39      338.76      5.89 o 
  -2  10   2       71.87       66.43      2.16 o 
  -1  10   2      705.21      702.32      9.33 o 
   0  10   2      616.71      670.26      8.27 o 
   1  10   2      121.41      121.13      3.41 o 
   2  10   2     1753.24     1768.73     45.58 o 
   3  10   2      518.92      557.76      9.70 o 
   4  10   2        6.13        4.18      1.37 o 
   5  10   2       17.68       10.79      2.56 o 
   6  10   2      214.69      199.10      3.39 o 
   7  10   2      190.77      226.21      5.94 o 
   8  10   2       12.48       15.59      3.06 o 
   9  10   2      135.46      125.28     17.45 o 
  10  10   2      377.92      384.94     13.92 o 
  11  10   2       19.76       16.73      4.87 o 
  12  10   2       13.95        9.82      3.44 o 
  13  10   2      103.10      103.04     15.99 o 
 -13  11   2       40.01       36.50      8.14 o 
 -12  11   2        0.89        8.05      3.34 o 
 -11  11   2       13.14       13.64      4.26 o 
 -10  11   2       12.64       10.58      3.07 o 
  -9  11   2        0.89       -0.79      3.13 o 
  -8  11   2       27.66       28.14      4.04 o 
  -7  11   2        5.12        6.59      4.44 o 
  -6  11   2      163.14      154.74      4.30 o 
  -5  11   2        0.00        2.31      1.40 o 
  -4  11   2       24.48       20.61      2.14 o 
  -3  11   2     1322.93     1326.76     17.78 o 
  -2  11   2     1249.33     1282.13     20.21 o 
  -1  11   2      383.91      390.11      6.28 o 
   0  11   2      108.39      113.23      3.16 o 
   1  11   2      579.94      640.36     13.64 o 
   2  11   2     1858.72     1873.14     32.23 o 
   3  11   2      979.95     1005.36     17.35 o 
   4  11   2      401.58      394.52     13.98 o 
   5  11   2      114.59       98.99      6.84 o 
   6  11   2        0.04        1.78      2.14 o 
   7  11   2       86.24       84.24      5.49 o 
   8  11   2       19.97       22.66      4.13 o 
   9  11   2      389.06      403.93     11.76 o 
  10  11   2      136.18      140.13      9.43 o 
  11  11   2        0.38        4.58      2.69 o 
  12  11   2       32.84       30.69      6.29 o 
  13  11   2       50.96       58.99     11.80 o 
 -12  12   2       14.68       10.83      6.24 o 
 -11  12   2       24.65       20.68      5.83 o 
 -10  12   2       82.57       79.56     11.83 o 
  -9  12   2        6.24        6.91      2.15 o 
  -8  12   2       24.32       23.30      4.17 o 
  -7  12   2       19.69       16.91      3.96 o 
  -6  12   2      562.80      560.07     11.16 o 
  -5  12   2      201.99      196.37      3.77 o 
  -4  12   2       14.56       11.20      2.49 o 
  -3  12   2      118.20      120.02      5.28 o 
  -2  12   2      875.61      876.41     10.94 o 
  -1  12   2       26.55       21.94      2.89 o 
   0  12   2        0.44        0.69      1.11 o 
   1  12   2      140.55      133.07      6.77 o 
   2  12   2       96.37      106.24      3.73 o 
   3  12   2       30.70       30.13      4.05 o 
   4  12   2        6.44        5.45      2.25 o 
   5  12   2      190.70      205.83      6.48 o 
   6  12   2      682.31      635.33     13.26 o 
   7  12   2        0.51        1.87      4.00 o 
   8  12   2       12.50        9.07      3.06 o 
   9  12   2        0.59        0.71      5.64 o 
  10  12   2       37.18       32.09      7.73 o 
  11  12   2       81.30       68.87     11.81 o 
  12  12   2      281.16      296.92     14.48 o 
 -12  13   2      144.73      108.28     24.36 o 
 -11  13   2       18.18       12.19      7.26 o 
 -10  13   2        4.79        8.78      2.63 o 
  -9  13   2       49.23       47.82      8.73 o 
  -8  13   2      394.14      410.21      8.39 o 
  -7  13   2      242.30      236.32      7.30 o 
  -6  13   2      173.47      170.03      7.92 o 
  -5  13   2        8.49        8.66      3.40 o 
  -4  13   2      229.22      216.87      3.93 o 
  -3  13   2     1129.21     1127.23     18.39 o 
  -2  13   2       61.91       56.42      4.46 o 
  -1  13   2       57.16       75.74      4.95 o 
   0  13   2       73.51       84.55      2.96 o 
   1  13   2      447.99      445.86      9.21 o 
   2  13   2        5.21        4.64      2.59 o 
   3  13   2      598.69      570.22     14.93 o 
   4  13   2      195.05      174.95      5.03 o 
   5  13   2      573.35      509.71      9.21 o 
   6  13   2      235.03      239.08      6.13 o 
   7  13   2       29.39       18.89      4.50 o 
   8  13   2        7.82       10.45      2.85 o 
   9  13   2        4.41        7.55      3.94 o 
  10  13   2       48.41       41.99      5.27 o 
  11  13   2        0.28        5.81      3.54 o 
  12  13   2       36.25       30.68     14.98 o 
 -11  14   2        0.09        9.36      4.94 o 
 -10  14   2      104.67       90.13     21.01 o 
  -9  14   2       88.31       91.37      9.38 o 
  -8  14   2       15.64       12.48      4.17 o 
  -7  14   2       32.77       41.97      7.28 o 
  -6  14   2        0.75       -0.62      3.63 o 
  -5  14   2       17.81       16.22      3.78 o 
  -4  14   2       86.95       68.71      9.63 o 
  -3  14   2      630.90      655.20     10.48 o 
  -2  14   2     2439.92     2686.86     56.07 o 
  -1  14   2      262.68      277.47      7.77 o 
   0  14   2        4.83        5.35      2.63 o 
   1  14   2      276.62      285.67      6.36 o 
   2  14   2       43.24       54.58      7.58 o 
   3  14   2      652.24      670.11     11.58 o 
   4  14   2       80.84       74.83      9.68 o 
   5  14   2       36.57       41.84      6.26 o 
   6  14   2        7.53        6.46      2.90 o 
   7  14   2       14.59       16.93      4.10 o 
   8  14   2       87.62       72.25     11.45 o 
   9  14   2       26.30       28.28      9.10 o 
  10  14   2       27.48       28.99      8.55 o 
  11  14   2      148.17      154.94     28.36 o 
 -10  15   2       16.36       17.94      5.88 o 
  -9  15   2       84.31       68.02     13.10 o 
  -8  15   2       86.78       84.71     14.63 o 
  -7  15   2        0.19        2.46      2.81 o 
  -6  15   2        0.13        2.52      3.26 o 
  -5  15   2       23.07       24.02      5.15 o 
  -4  15   2        2.10        4.43      2.82 o 
  -3  15   2       34.33       32.21      4.83 o 
  -2  15   2      143.62      139.28     15.65 o 
  -1  15   2       46.25       43.20      6.03 o 
   0  15   2      205.59      213.26      5.22 o 
   1  15   2      197.60      192.88      7.94 o 
   2  15   2       24.39       29.08      4.47 o 
   3  15   2        1.10        4.09      1.51 o 
   4  15   2        0.00        3.96      2.40 o 
   5  15   2       95.39       63.28     13.95 o 
   6  15   2       98.90       84.20     14.78 o 
   7  15   2        0.75        3.80      2.84 o 
   8  15   2        1.99        4.53      3.05 o 
   9  15   2       13.00        6.84      6.34 o 
  10  15   2       53.47       45.98     10.17 o 
  -9  16   2       20.86       18.02      5.95 o 
  -8  16   2       45.02       43.81      8.50 o 
  -7  16   2        0.76        1.96      2.60 o 
  -6  16   2       19.52       22.58      4.32 o 
  -5  16   2       81.62       86.09     18.82 o 
  -4  16   2       13.52       14.77      4.14 o 
  -3  16   2        5.02        8.46      3.80 o 
  -2  16   2       36.79       21.18      6.74 o 
  -1  16   2       48.68       36.71      9.75 o 
   0  16   2        1.25        6.00      3.21 o 
   1  16   2      194.69      208.67      7.77 o 
   2  16   2       43.22       47.60      7.99 o 
   3  16   2        3.74        6.04      1.85 o 
   4  16   2      120.27       96.48     14.76 o 
   5  16   2      237.67      248.93      9.02 o 
   6  16   2      164.28      156.31     10.75 o 
   7  16   2        7.07        9.38      3.79 o 
   8  16   2        0.17        1.98      4.84 o 
   9  16   2       46.86       40.23      9.98 o 
  -8  17   2       78.78       50.15     15.46 o 
  -7  17   2       50.47       39.17     13.15 o 
  -6  17   2        0.07        2.08      2.69 o 
  -5  17   2        0.29        5.61      4.90 o 
  -4  17   2       33.91       35.64      5.06 o 
  -3  17   2       23.76       19.45      4.42 o 
  -2  17   2       19.61       13.03      3.61 o 
  -1  17   2      280.95      319.32     13.15 o 
   0  17   2       41.26       31.06      5.27 o 
   1  17   2        5.46        7.97      3.63 o 
   2  17   2       64.20       56.83     15.79 o 
   3  17   2        2.21        7.95      4.58 o 
   4  17   2       59.48       46.22      8.41 o 
   5  17   2      514.12      566.90     14.87 o 
   6  17   2      430.90      502.11     21.11 o 
   7  17   2       83.91       63.08     14.75 o 
  -6  18   2        1.54        8.19      3.04 o 
  -5  18   2       27.06       25.18      8.26 o 
  -4  18   2        0.90        2.42      6.76 o 
  -3  18   2      107.34       86.89     22.10 o 
  -2  18   2       43.57       42.71     10.08 o 
  -1  18   2       90.43       89.02     24.55 o 
   0  18   2       26.32       22.68      6.14 o 
   1  18   2       23.55       25.35      5.82 o 
   2  18   2        9.89        9.45      4.66 o 
   3  18   2      231.45      238.57     14.71 o 
   4  18   2        0.18        1.33      8.61 o 
   5  18   2       40.90       26.51     14.76 o 
   6  18   2       56.36       38.23     14.94 o 
  -3  19   2       40.26       36.26      9.28 o 
  -2  19   2       25.47       16.26      5.25 o 
  -1  19   2        0.09        4.02      3.90 o 
   0  19   2      107.96      152.28     11.14 o 
   1  19   2       16.98       15.46     14.43 o 
   2  19   2       16.68       15.11     11.70 o 
   3  19   2      199.55      169.10     58.85 o 
 -16   1   3        1.79        6.00      2.89 o 
 -15   1   3      201.11      201.56      9.46 o 
 -14   1   3       23.44       29.70      4.38 o 
 -13   1   3        0.11        6.56      3.25 o 
 -12   1   3      249.36      232.37      5.09 o 
 -11   1   3      567.14      609.46     11.74 o 
 -10   1   3      330.67      336.80      7.37 o 
  -9   1   3     3099.86     3136.45     36.28 o 
  -8   1   3      457.14      407.77      7.09 o 
  -7   1   3      228.03      218.04      4.37 o 
  -6   1   3      934.21      956.06     10.22 o 
  -5   1   3     1238.07     1287.67     10.55 o 
  -4   1   3     1080.55     1190.19     12.40 o 
  -3   1   3     2619.74     2385.10     13.54 o 
  -2   1   3     1063.61      964.25     10.92 o 
  -1   1   3     8131.56     6939.65     57.85 o 
   0   1   3     1828.67     1457.63     12.85 o 
   1   1   3      594.85      505.32      5.36 o 
   2   1   3      891.32      833.66      8.62 o 
   3   1   3      881.15      903.92      8.33 o 
   4   1   3        0.96        8.72      1.36 o 
   5   1   3        0.03        1.64      1.05 o 
   6   1   3     1413.19     1449.05     14.54 o 
   7   1   3      698.08      761.29     12.06 o 
   8   1   3      194.15      201.74      3.69 o 
   9   1   3      171.65      158.54      5.99 o 
  10   1   3      205.61      204.02      6.07 o 
  11   1   3      133.16      129.51      5.30 o 
  12   1   3        7.52        5.73      2.34 o 
  13   1   3       35.27       36.73      5.03 o 
  14   1   3       99.34       80.61      7.75 o 
  15   1   3        6.55       12.63      4.71 o 
 -16   2   3      222.59      214.15     10.18 o 
 -15   2   3      207.49      209.10      8.15 o 
 -14   2   3        7.78       11.96      3.45 o 
 -13   2   3       23.77       24.48      3.43 o 
 -12   2   3       34.45       31.97      4.01 o 
 -11   2   3      836.04      871.72     16.04 o 
 -10   2   3     1588.22     1618.98     19.34 o 
  -9   2   3      117.44      145.82      7.35 o 
  -8   2   3      537.58      562.37     10.00 o 
  -7   2   3      214.22      190.49      3.56 o 
  -6   2   3     1644.41     1783.29     42.37 o 
  -5   2   3     1922.90     2053.91     36.47 o 
  -4   2   3      458.97      466.12      4.70 o 
  -3   2   3     4579.61     4328.10     26.17 o 
  -2   2   3     2748.82     2478.09     12.05 o 
  -1   2   3      288.47      309.40      3.51 o 
   0   2   3       27.99       35.18      1.00 o 
   1   2   3     1474.80     1293.52     12.67 o 
   2   2   3      160.78      154.66      2.11 o 
   3   2   3     1697.27     1574.11     13.69 o 
   4   2   3      856.54      847.58     10.43 o 
   5   2   3     2518.61     2486.63     25.10 o 
   6   2   3       66.32       55.34      2.80 o 
   7   2   3        0.96        1.60      1.60 o 
   8   2   3        5.68        4.43      2.02 o 
   9   2   3      234.63      230.13      5.59 o 
  10   2   3       17.14       13.92      2.67 o 
  11   2   3      109.36       96.13      8.92 o 
  12   2   3      335.01      280.74      6.91 o 
  13   2   3       71.88       77.47     10.18 o 
  14   2   3       91.93       89.07     10.26 o 
  15   2   3       52.16       51.28      9.99 o 
 -15   3   3       30.33       25.19      5.21 o 
 -14   3   3      105.57      107.46     10.62 o 
 -13   3   3        5.36        7.05      2.94 o 
 -12   3   3       40.41       37.18      4.41 o 
 -11   3   3       97.74      100.84      6.32 o 
 -10   3   3     1445.08     1480.80     16.67 o 
  -9   3   3     2387.36     2560.03     58.60 o 
  -8   3   3        0.14        4.03      1.86 o 
  -7   3   3     1069.34     1131.72     19.53 o 
  -6   3   3        5.58        6.84      2.02 o 
  -5   3   3      553.80      584.20     10.14 o 
  -4   3   3     3087.07     2959.61     30.57 o 
  -3   3   3      124.42      105.13      1.84 o 
  -2   3   3      605.72      621.05      5.72 o 
  -1   3   3       17.95       15.93      1.17 o 
   0   3   3      629.23      638.50      6.58 o 
   1   3   3     2130.36     1963.09     14.81 o 
   2   3   3      463.91      483.14      5.76 o 
   3   3   3      123.42      138.30      2.53 o 
   4   3   3      854.84      914.02     10.53 o 
   5   3   3       16.16       14.76      1.22 o 
   6   3   3       35.14       47.35      1.88 o 
   7   3   3       42.32       33.75      2.44 o 
   8   3   3     1692.97     1774.31     27.10 o 
   9   3   3      632.70      569.38      8.94 o 
  10   3   3       10.26       13.33      3.33 o 
  11   3   3      111.79      119.23     11.14 o 
  12   3   3      864.57      877.61     20.84 o 
  13   3   3        0.03        3.67      4.03 o 
  14   3   3      284.03      263.15      8.93 o 
  15   3   3      144.07      121.13     15.98 o 
 -15   4   3      101.62      103.03     15.42 o 
 -14   4   3      314.07      337.35      8.83 o 
 -13   4   3        5.01        5.04      2.75 o 
 -12   4   3        1.11        6.07      2.64 o 
 -11   4   3       43.39       43.02      4.51 o 
 -10   4   3      186.03      192.19      5.86 o 
  -9   4   3      292.02      296.35      9.20 o 
  -8   4   3        7.73        5.58      1.63 o 
  -7   4   3      115.85      129.48      2.84 o 
  -6   4   3     2210.00     2263.88     32.66 o 
  -5   4   3     1154.11     1153.87     13.57 o 
  -4   4   3     1288.44     1358.68     13.78 o 
  -3   4   3       24.84       33.27      1.22 o 
  -2   4   3       38.81       43.00      1.91 o 
  -1   4   3     1291.98     1223.81      8.74 o 
   0   4   3       26.93       24.10      1.18 o 
   1   4   3       42.67       60.80      1.62 o 
   2   4   3     1278.11     1174.63      9.87 o 
   3   4   3      780.58      779.81      6.34 o 
   4   4   3      234.70      239.21      4.47 o 
   5   4   3      561.12      534.76      8.67 o 
   6   4   3        1.58        0.94      1.03 o 
   7   4   3       28.02       32.46      3.52 o 
   8   4   3       18.54        9.82      2.43 o 
   9   4   3     1187.30     1202.00     16.76 o 
  10   4   3     1155.42     1151.08     17.67 o 
  11   4   3      107.40      121.42     10.76 o 
  12   4   3      139.55      130.78     14.24 o 
  13   4   3      160.35      170.49     13.32 o 
  14   4   3        9.00       14.86      3.33 o 
  15   4   3        4.03        6.92      3.23 o 
 -15   5   3       15.64       12.25      3.10 o 
 -14   5   3        3.40        2.73      2.37 o 
 -13   5   3       86.55       80.73      6.48 o 
 -12   5   3      651.96      631.58     13.76 o 
 -11   5   3       42.37       43.65      5.62 o 
 -10   5   3       31.27       28.54      4.09 o 
  -9   5   3      159.29      155.92      6.53 o 
  -8   5   3        9.58       11.44      1.84 o 
  -7   5   3        6.12       11.10      3.31 o 
  -6   5   3      102.02      100.52      2.30 o 
  -5   5   3      296.97      304.91      5.49 o 
  -4   5   3        0.04        1.12      0.96 o 
  -3   5   3      544.14      522.81      8.81 o 
  -2   5   3      163.21      149.32      4.63 o 
  -1   5   3      739.07      713.13      5.36 o 
   0   5   3      883.41      888.54      7.50 o 
   1   5   3     4902.09     4621.12     41.86 o 
   2   5   3      440.66      427.64      6.08 o 
   3   5   3      955.76      935.48     13.80 o 
   4   5   3      365.65      351.26      6.17 o 
   5   5   3        8.06       11.07      1.96 o 
   6   5   3       43.65       52.39      1.62 o 
   7   5   3       49.78       54.52      2.00 o 
   8   5   3       24.22       22.24      3.11 o 
   9   5   3        0.06        3.13      1.22 o 
  10   5   3      541.98      500.28      9.15 o 
  11   5   3      102.41       84.79     11.58 o 
  12   5   3      311.44      299.63      9.01 o 
  13   5   3       67.08       63.93      8.37 o 
  14   5   3        4.52        5.39      3.36 o 
  15   5   3       20.31       24.26      4.99 o 
 -15   6   3       10.10       13.25      4.56 o 
 -14   6   3        2.44        4.38      2.08 o 
 -13   6   3        3.40        1.30      2.72 o 
 -12   6   3      144.75      131.90      7.02 o 
 -11   6   3        9.30       10.84      2.82 o 
 -10   6   3       25.72       26.70      3.38 o 
  -9   6   3      488.89      519.37      7.61 o 
  -8   6   3        1.90        5.67      1.77 o 
  -7   6   3      425.74      408.53      6.53 o 
  -6   6   3       35.85       40.64      2.54 o 
  -5   6   3       96.63      116.76      2.34 o 
  -4   6   3        0.10        4.17      1.92 o 
  -3   6   3     1162.57     1216.50     21.39 o 
  -2   6   3     1095.77     1043.79     11.63 o 
  -1   6   3      302.41      326.40      3.95 o 
   0   6   3      608.80      626.45      5.15 o 
   1   6   3     6633.46     6394.52     84.15 o 
   2   6   3       46.81       58.64      1.67 o 
   3   6   3       40.44       26.70      0.85 o 
   4   6   3       80.41       57.14      1.53 o 
   5   6   3        0.00        2.08      1.09 o 
   6   6   3       88.35       89.94      1.96 o 
   7   6   3       20.96       19.67      1.77 o 
   8   6   3      151.63      122.32      4.37 o 
   9   6   3     3357.36     3394.49     36.15 o 
  10   6   3       13.09       19.33      3.45 o 
  11   6   3      175.40      166.90     16.26 o 
  12   6   3       95.27      113.80     13.01 o 
  13   6   3        0.61        6.85      2.61 o 
  14   6   3        8.45       13.01      3.39 o 
  15   6   3        0.08        5.20      3.52 o 
 -15   7   3        2.32        6.31      3.70 o 
 -14   7   3        1.78        3.89      2.90 o 
 -13   7   3       38.62       47.68      5.95 o 
 -12   7   3        0.83        6.83      3.91 o 
 -11   7   3       14.45        7.93      3.77 o 
 -10   7   3       90.60       96.21      5.83 o 
  -9   7   3      473.82      508.66      9.69 o 
  -8   7   3      321.07      333.81      5.43 o 
  -7   7   3      439.27      484.76      7.40 o 
  -6   7   3       50.51       48.67      2.70 o 
  -5   7   3     1564.82     1591.78     35.15 o 
  -4   7   3      346.41      317.73      5.45 o 
  -3   7   3        1.65        2.95      1.46 o 
  -2   7   3      467.35      450.24      9.02 o 
  -1   7   3        7.49       13.16      1.58 o 
   0   7   3     2444.51     2598.02     26.12 o 
   1   7   3      128.94      144.71      4.80 o 
   2   7   3        4.77        5.43      1.64 o 
   3   7   3      103.19      125.22      2.17 o 
   4   7   3        8.20        9.80      0.89 o 
   5   7   3      126.12      139.18      1.77 o 
   6   7   3       49.77       51.02      2.01 o 
   7   7   3      319.16      310.98      7.28 o 
   8   7   3       49.18       43.73      2.30 o 
   9   7   3       48.50       52.98      8.26 o 
  10   7   3      581.68      611.21     11.82 o 
  11   7   3       63.25       63.41      7.60 o 
  12   7   3       29.73       22.23      3.51 o 
  13   7   3       23.24       32.33      5.68 o 
  14   7   3      422.58      438.21     17.96 o 
 -14   8   3       87.70       55.85      9.25 o 
 -13   8   3      140.64      131.55     14.17 o 
 -12   8   3       75.01       68.82     10.75 o 
 -11   8   3        2.47        3.28      2.61 o 
 -10   8   3      150.21      159.47      9.22 o 
  -9   8   3        1.15        1.24      1.92 o 
  -8   8   3       79.91       76.24      6.30 o 
  -7   8   3      218.46      222.23      5.10 o 
  -6   8   3      384.17      387.29      8.17 o 
  -5   8   3      278.50      286.73     13.03 o 
  -4   8   3       11.52        7.18      2.44 o 
  -3   8   3      176.30      194.38      5.87 o 
  -2   8   3     1356.00     1365.41     14.55 o 
  -1   8   3        4.02        4.80      1.02 o 
   0   8   3     1898.02     1881.43     16.96 o 
   1   8   3      128.03      174.57      3.19 o 
   2   8   3     1853.89     1902.55     28.05 o 
   3   8   3       97.52       92.18      2.91 o 
   4   8   3        8.53       12.71      2.23 o 
   5   8   3      264.16      248.05      3.18 o 
   6   8   3      339.93      338.58      6.18 o 
   7   8   3        7.79        7.52      1.14 o 
   8   8   3      820.20      828.04     18.61 o 
   9   8   3      761.33      742.36     14.08 o 
  10   8   3        8.62        9.35      3.18 o 
  11   8   3      161.98      144.72      7.39 o 
  12   8   3      365.18      372.55     12.60 o 
  13   8   3      207.00      239.71     21.68 o 
  14   8   3       11.81       12.05      4.44 o 
 -14   9   3       48.16       38.25      7.09 o 
 -13   9   3      112.60      115.17      8.61 o 
 -12   9   3       84.54       77.72     11.66 o 
 -11   9   3        9.16        5.98      2.88 o 
 -10   9   3       11.84       12.85      4.20 o 
  -9   9   3       15.36       16.54      3.72 o 
  -8   9   3      636.42      659.00     10.58 o 
  -7   9   3       16.49       13.20      1.99 o 
  -6   9   3        5.15        9.14      2.83 o 
  -5   9   3      394.94      433.55      8.74 o 
  -4   9   3        2.57        2.35      1.79 o 
  -3   9   3       33.72       35.57      4.23 o 
  -2   9   3      188.42      183.08      2.41 o 
  -1   9   3      101.84      118.85      2.09 o 
   0   9   3     2433.84     2496.76     43.39 o 
   1   9   3     2317.46     2393.71     28.59 o 
   2   9   3       43.24       55.47      3.82 o 
   3   9   3        4.58        7.63      1.52 o 
   4   9   3        1.47        2.24      1.28 o 
   5   9   3       27.80       19.35      2.79 o 
   6   9   3      918.57      978.97     13.40 o 
   7   9   3        5.14        6.50      1.77 o 
   8   9   3     1120.08     1123.51     19.21 o 
   9   9   3      586.49      645.36     13.41 o 
  10   9   3        4.92        4.96      4.79 o 
  11   9   3       92.25       92.45     12.09 o 
  12   9   3        0.45        6.02      3.84 o 
  13   9   3       83.66       86.97     13.91 o 
  14   9   3        7.30       14.82      4.82 o 
 -13  10   3        9.40        7.16      3.04 o 
 -12  10   3       66.30       52.88      8.59 o 
 -11  10   3        0.62        4.17      3.16 o 
 -10  10   3      161.64      173.97      8.31 o 
  -9  10   3      215.31      201.05      6.12 o 
  -8  10   3       51.48       50.73      6.95 o 
  -7  10   3      186.67      194.23      4.93 o 
  -6  10   3     1515.23     1679.89     20.82 o 
  -5  10   3       23.39       20.40      3.22 o 
  -4  10   3       14.88        9.61      3.16 o 
  -3  10   3       16.88       16.88      2.52 o 
  -2  10   3       39.00       42.57      1.70 o 
  -1  10   3      162.31      185.57      2.83 o 
   0  10   3      353.43      348.28      9.60 o 
   1  10   3        3.02        1.04      1.21 o 
   2  10   3       13.79       20.54      2.87 o 
   3  10   3       27.31       41.35      5.52 o 
   4  10   3       45.95       49.80      2.43 o 
   5  10   3        0.01        2.22      2.26 o 
   6  10   3      112.19       98.46      3.49 o 
   7  10   3     1066.88     1056.00     20.29 o 
   8  10   3       13.42       10.08      4.04 o 
   9  10   3      229.42      227.59     12.36 o 
  10  10   3      114.99      110.20     19.01 o 
  11  10   3        0.02        7.97      4.44 o 
  12  10   3       21.51       21.88      5.11 o 
  13  10   3        0.36        2.88      4.51 o 
 -13  11   3       68.74       64.41     11.98 o 
 -12  11   3       39.97       30.26      7.43 o 
 -11  11   3       16.19       10.66      3.37 o 
 -10  11   3       95.09       91.07      6.80 o 
  -9  11   3       25.96       29.41      4.68 o 
  -8  11   3      162.77      160.97      7.72 o 
  -7  11   3      107.59      119.41      5.42 o 
  -6  11   3       77.61       88.77     12.09 o 
  -5  11   3      155.80      162.29      7.27 o 
  -4  11   3     1090.65     1125.41     16.96 o 
  -3  11   3     1012.00     1060.40     18.31 o 
  -2  11   3      129.74      132.19      3.35 o 
  -1  11   3      216.22      222.93      4.52 o 
   0  11   3      118.66      118.36      2.79 o 
   1  11   3        0.01       -1.59      1.59 o 
   2  11   3      985.01     1024.49     17.35 o 
   3  11   3      200.67      208.02      5.52 o 
   4  11   3       35.60       54.56      7.28 o 
   5  11   3      287.41      271.47      6.18 o 
   6  11   3        3.99        5.01      2.07 o 
   7  11   3      108.42       88.92     15.05 o 
   8  11   3      523.07      491.96     14.32 o 
   9  11   3      114.51      104.58     17.09 o 
  10  11   3       48.24       56.27      9.39 o 
  11  11   3        2.08        3.15      3.32 o 
  12  11   3       67.49       73.28     15.53 o 
  13  11   3       13.58       13.07      6.97 o 
 -12  12   3       94.35       76.55     16.04 o 
 -11  12   3       16.16       19.29      6.45 o 
 -10  12   3       42.58       40.27      6.32 o 
  -9  12   3       82.47       81.23      6.12 o 
  -8  12   3       26.03       27.34      4.38 o 
  -7  12   3        7.02        4.86      2.56 o 
  -6  12   3      917.95      995.06     16.62 o 
  -5  12   3       64.27       62.62      8.73 o 
  -4  12   3      199.78      202.85      5.21 o 
  -3  12   3      375.73      377.17      7.51 o 
  -2  12   3      457.50      456.43     10.54 o 
  -1  12   3      845.92      919.36     11.28 o 
   0  12   3     1294.44     1390.31     21.71 o 
   1  12   3      142.58      145.25      5.07 o 
   2  12   3     1898.90     1881.24     33.62 o 
   3  12   3      734.49      733.35     12.82 o 
   4  12   3      619.49      655.09     17.30 o 
   5  12   3     1856.61     1933.15     30.80 o 
   6  12   3      508.45      549.89     14.80 o 
   7  12   3      100.25       85.66     13.24 o 
   8  12   3      197.78      196.06      8.18 o 
   9  12   3       14.18       12.27      4.69 o 
  10  12   3       32.16       34.01      7.46 o 
  11  12   3       23.02       18.56      5.41 o 
  12  12   3        0.95        8.50      3.68 o 
 -11  13   3       99.21       83.81     15.13 o 
 -10  13   3       10.90        8.60      4.16 o 
  -9  13   3       79.52       67.29     12.35 o 
  -8  13   3      184.31      195.16      5.59 o 
  -7  13   3       59.16       53.81      7.47 o 
  -6  13   3        0.35        3.55      3.55 o 
  -5  13   3        4.51        7.92      2.45 o 
  -4  13   3       90.13       95.09     11.20 o 
  -3  13   3      227.20      232.69      7.71 o 
  -2  13   3      221.61      237.15      8.71 o 
  -1  13   3      308.92      326.29      4.84 o 
   0  13   3      250.87      283.65      6.50 o 
   1  13   3      189.24      197.36      5.05 o 
   2  13   3       56.41       50.36      6.92 o 
   3  13   3       18.30       34.71      5.47 o 
   4  13   3      758.07      795.32     12.96 o 
   5  13   3      300.42      322.49     11.52 o 
   6  13   3      222.71      244.38     12.09 o 
   7  13   3      342.31      314.73     11.29 o 
   8  13   3       28.99       20.36      4.47 o 
   9  13   3       13.68       11.79      4.32 o 
  10  13   3      109.17       86.68     19.48 o 
  11  13   3        5.14        7.28      3.59 o 
 -11  14   3        4.54        5.96      2.41 o 
 -10  14   3        0.02        4.18      3.04 o 
  -9  14   3      112.22      124.31     10.15 o 
  -8  14   3        6.63        5.64      4.11 o 
  -7  14   3      325.80      361.21     12.16 o 
  -6  14   3        8.93        8.95      2.18 o 
  -5  14   3      231.50      239.08      9.29 o 
  -4  14   3       91.63       86.91      4.56 o 
  -3  14   3      100.73      105.05      6.95 o 
  -2  14   3      809.83      907.37     17.93 o 
  -1  14   3       58.54       69.99     12.45 o 
   0  14   3        0.31        0.64      1.90 o 
   1  14   3      133.50      150.05      6.86 o 
   2  14   3      147.10      119.44      4.95 o 
   3  14   3       28.03       28.10      4.25 o 
   4  14   3        0.96        3.55      1.91 o 
   5  14   3       28.23       32.99      5.27 o 
   6  14   3      264.11      250.80     15.99 o 
   7  14   3      191.52      177.16      8.14 o 
   8  14   3       16.16       19.00      4.43 o 
   9  14   3       12.85       15.79      4.47 o 
  10  14   3       59.18       62.45     12.16 o 
 -10  15   3        1.94        6.00      3.18 o 
  -9  15   3       44.03       35.72      7.49 o 
  -8  15   3       15.57       11.59      4.23 o 
  -7  15   3        1.95        7.32      3.29 o 
  -6  15   3        3.63        7.56      3.74 o 
  -5  15   3       41.16       45.47      7.86 o 
  -4  15   3       12.84        9.48      4.61 o 
  -3  15   3        1.43        2.30      2.87 o 
  -2  15   3       17.09       17.62      4.38 o 
  -1  15   3      419.18      434.26     12.88 o 
   0  15   3       85.24       88.82      8.29 o 
   1  15   3        0.04        1.64      3.46 o 
   2  15   3      192.96      177.24      5.70 o 
   3  15   3     1014.91     1056.19     19.43 o 
   4  15   3      572.74      607.31     19.17 o 
   5  15   3      168.21      185.68     17.32 o 
   6  15   3       11.33        7.96      3.65 o 
   7  15   3       25.48       25.04      6.11 o 
   8  15   3       10.46       13.62      4.58 o 
   9  15   3        5.05       10.56      4.07 o 
  -9  16   3       72.69       58.45     17.69 o 
  -8  16   3       28.92       23.69      7.80 o 
  -7  16   3        0.00       -2.07      4.57 o 
  -6  16   3        3.16        6.84      4.06 o 
  -5  16   3        7.41        9.67      5.77 o 
  -4  16   3        1.82        7.60      5.80 o 
  -3  16   3       28.79       28.24      6.46 o 
  -2  16   3       61.72       46.26      8.30 o 
  -1  16   3        1.23        2.70      2.65 o 
   0  16   3       17.76       20.14      4.02 o 
   1  16   3       10.56       12.17      3.99 o 
   2  16   3        1.57        3.81      3.04 o 
   3  16   3      123.05      104.84     10.91 o 
   4  16   3      152.87      130.31      7.97 o 
   5  16   3      541.34      614.31     13.02 o 
   6  16   3      180.06      153.23      9.10 o 
   7  16   3        0.60        2.18      4.15 o 
   8  16   3       46.13       35.12      9.62 o 
  -7  17   3        0.64        5.67      3.81 o 
  -6  17   3        2.67        3.88      5.72 o 
  -5  17   3       36.20       27.47      9.75 o 
  -4  17   3        4.73        6.68      3.77 o 
  -3  17   3        9.57       18.56      7.51 o 
  -2  17   3        0.15        2.83      4.05 o 
  -1  17   3       50.55       37.70      8.12 o 
   0  17   3        0.15        8.16      4.37 o 
   1  17   3      119.76      146.17     21.41 o 
   2  17   3        0.44        3.03      3.63 o 
   3  17   3       55.02       47.73      9.51 o 
   4  17   3       41.84       30.75      9.13 o 
   5  17   3        1.87        0.00      4.42 o 
   6  17   3       20.18       15.61      3.77 o 
   7  17   3       22.06       19.49      5.81 o 
  -5  18   3        9.90       10.49      5.38 o 
  -4  18   3      137.50      158.08     12.35 o 
  -3  18   3       24.10       17.33      7.72 o 
  -2  18   3       40.06       33.93      8.11 o 
  -1  18   3        0.60       -0.11      4.22 o 
   0  18   3        4.82        8.84      5.19 o 
   1  18   3       15.86       12.79      5.91 o 
   2  18   3       35.58       25.70      7.75 o 
   3  18   3      150.46       97.26     30.65 o 
   4  18   3        7.38        4.82      9.07 o 
   5  18   3      112.12      133.99     20.49 o 
  -2  19   3       13.00       11.55      5.25 o 
  -1  19   3       31.69       33.29     10.55 o 
   0  19   3       53.09       58.22      9.97 o 
   1  19   3        3.16        3.30      5.61 o 
   2  19   3       90.12       88.91     39.62 o 
 -15   0   4       24.04       20.26      6.76 o 
 -14   0   4       75.96       80.32     14.04 o 
 -13   0   4       54.02       51.84     11.12 o 
 -12   0   4        8.23        7.64      3.74 o 
 -11   0   4       47.25       51.45      7.92 o 
 -10   0   4      230.32      217.93     11.69 o 
  -9   0   4      306.47      303.78     16.17 o 
  -8   0   4       26.26       32.60      5.72 o 
  -7   0   4     4169.18     4066.11     66.30 o 
  -6   0   4     4707.86     4859.62     43.81 o 
  -5   0   4     2259.18     2192.45     28.00 o 
  -4   0   4      590.70      658.96     15.46 o 
  -3   0   4     8096.06     7707.99    140.11 o 
  -2   0   4     1807.72     1704.03     13.39 o 
  -1   0   4      965.25      829.10     11.01 o 
   0   0   4     1582.04     1470.03     11.32 o 
   1   0   4     1784.85     1640.43     23.97 o 
   2   0   4      136.24      119.55      2.74 o 
   3   0   4      108.71      144.87      3.53 o 
   4   0   4     8743.13     8755.47    236.86 o 
   5   0   4     2521.80     2577.77     61.01 o 
   6   0   4     1526.66     1578.44     22.72 o 
   7   0   4      971.52     1014.06     22.08 o 
   8   0   4       35.04       44.50      3.18 o 
   9   0   4      320.70      321.93     12.68 o 
  10   0   4      129.04      144.26      9.69 o 
  11   0   4        4.05        6.82      3.77 o 
  12   0   4      221.63      225.65      8.93 o 
  13   0   4       20.03       14.24      5.82 o 
  14   0   4        0.01        5.93      5.57 o 
  15   0   4        1.07        2.75      5.06 o 
 -15   1   4      246.90      254.80     10.06 o 
 -14   1   4        0.00        3.39      2.67 o 
 -13   1   4       57.83       64.86      7.38 o 
 -12   1   4       21.93       22.66      4.13 o 
 -11   1   4      282.90      263.54      6.66 o 
 -10   1   4     1832.72     1862.78     30.60 o 
  -9   1   4      907.44      929.37     16.32 o 
  -8   1   4      831.06      859.74     13.12 o 
  -7   1   4      869.68      928.38     13.30 o 
  -6   1   4     1663.04     1736.17     23.11 o 
  -5   1   4     2196.60     2049.55     32.46 o 
  -4   1   4     9605.94     9491.82     61.29 o 
  -3   1   4     1020.11     1098.08     10.38 o 
  -2   1   4      220.22      205.60      2.85 o 
  -1   1   4       63.21       77.28      1.61 o 
   0   1   4      256.10      262.17      3.22 o 
   1   1   4      376.88      430.51      4.09 o 
   2   1   4      173.73      167.47      2.17 o 
   3   1   4     3777.52     3700.77     29.81 o 
   4   1   4     1370.87     1458.65     17.81 o 
   5   1   4        1.11        2.02      1.17 o 
   6   1   4      827.65      933.08     10.18 o 
   7   1   4       56.08       49.48      2.76 o 
   8   1   4       54.06       65.58      2.92 o 
   9   1   4      196.12      174.65      4.69 o 
  10   1   4      160.04      151.71      5.42 o 
  11   1   4       21.93       19.73      2.94 o 
  12   1   4        8.26       11.56      3.09 o 
  13   1   4       64.33       51.37      6.55 o 
  14   1   4      123.08      116.71     15.43 o 
  15   1   4      308.91      333.64     11.01 o 
 -15   2   4      192.51      215.04      9.22 o 
 -14   2   4       13.80       15.97      3.30 o 
 -13   2   4      201.22      193.33      7.10 o 
 -12   2   4        3.90        3.10      3.75 o 
 -11   2   4        0.21        0.57      2.77 o 
 -10   2   4      243.72      243.06      7.50 o 
  -9   2   4      292.53      282.81      8.03 o 
  -8   2   4       34.61       33.69      4.82 o 
  -7   2   4        0.63        3.54      1.59 o 
  -6   2   4       42.04       57.10      4.35 o 
  -5   2   4      903.12     1008.92     13.02 o 
  -4   2   4     2190.18     2120.88     38.36 o 
  -3   2   4     2063.79     1995.36     16.14 o 
  -2   2   4      115.11      123.48      2.73 o 
  -1   2   4      972.83      937.25      6.03 o 
   0   2   4        9.67        9.08      1.11 o 
   1   2   4      847.68      832.33      5.21 o 
   2   2   4      179.82      209.66      2.65 o 
   3   2   4       23.15       27.65      1.29 o 
   4   2   4       98.54      106.61      2.50 o 
   5   2   4       24.04       16.86      1.32 o 
   6   2   4       64.96       71.12      2.78 o 
   7   2   4      277.08      259.37      4.01 o 
   8   2   4      300.74      278.19      4.76 o 
   9   2   4        7.34        7.98      2.23 o 
  10   2   4      340.23      337.52      5.58 o 
  11   2   4       18.48       17.90      3.52 o 
  12   2   4       11.03        0.56      3.35 o 
  13   2   4       85.80       68.33      7.52 o 
  14   2   4        9.12       15.84      3.73 o 
  15   2   4        5.49       10.09      4.06 o 
 -15   3   4        3.63        6.71      4.17 o 
 -14   3   4       76.38       61.04      6.53 o 
 -13   3   4       13.47       11.20      3.21 o 
 -12   3   4       39.36       35.01      4.85 o 
 -11   3   4      495.98      509.83      9.67 o 
 -10   3   4      591.98      628.61     11.20 o 
  -9   3   4       10.76       11.64      2.37 o 
  -8   3   4     2302.08     2461.31     36.11 o 
  -7   3   4       16.28       12.88      2.87 o 
  -6   3   4      460.69      477.45      6.91 o 
  -5   3   4     3131.83     3240.55     46.26 o 
  -4   3   4      738.39      734.60     12.31 o 
  -3   3   4      393.07      438.96      5.31 o 
  -2   3   4      561.33      528.46      4.47 o 
  -1   3   4      315.73      310.33      3.48 o 
   0   3   4      703.21      717.23      4.22 o 
   1   3   4      419.50      443.93      5.36 o 
   2   3   4      426.70      444.94      3.00 o 
   3   3   4        0.43        1.81      1.15 o 
   4   3   4      266.10      328.97      6.13 o 
   5   3   4      741.83      796.65     10.10 o 
   6   3   4       45.45       56.86      1.77 o 
   7   3   4     1935.51     1986.51     37.24 o 
   8   3   4      150.72      138.90      4.41 o 
   9   3   4        0.39        2.81      1.65 o 
  10   3   4        0.06        3.34      1.59 o 
  11   3   4      707.20      690.25     11.96 o 
  12   3   4        8.24       17.87      3.38 o 
  13   3   4       12.73       13.87      3.32 o 
  14   3   4        0.42        3.63      1.84 o 
  15   3   4       38.97       36.02      5.85 o 
 -15   4   4       33.40       21.43      6.05 o 
 -14   4   4      122.63      116.38     15.77 o 
 -13   4   4        3.11        5.96      2.52 o 
 -12   4   4       37.00       37.19      4.82 o 
 -11   4   4      379.56      383.14      8.57 o 
 -10   4   4      275.78      274.38      5.49 o 
  -9   4   4       13.95       11.59      2.91 o 
  -8   4   4      204.65      215.17      6.18 o 
  -7   4   4        1.89        4.86      1.59 o 
  -6   4   4      803.27      922.34     14.30 o 
  -5   4   4       54.50       49.13      3.29 o 
  -4   4   4      325.42      307.48      7.40 o 
  -3   4   4     4963.12     4983.90     58.78 o 
  -2   4   4       84.74       85.95      2.36 o 
  -1   4   4       64.89       60.32      2.36 o 
   0   4   4     4763.80     4448.93     39.11 o 
   1   4   4     1026.18      997.88     14.82 o 
   2   4   4      234.98      246.23      3.25 o 
   3   4   4     1772.51     1763.42     40.09 o 
   4   4   4      265.95      256.86      6.66 o 
   5   4   4     1566.03     1493.14     17.98 o 
   6   4   4      203.02      205.50      4.05 o 
   7   4   4       44.69       40.33      5.95 o 
   8   4   4      995.99     1018.55     14.39 o 
   9   4   4       89.97       81.91      5.78 o 
  10   4   4      905.18      869.25     15.95 o 
  11   4   4        3.24        6.76      2.81 o 
  12   4   4        3.01        5.67      3.11 o 
  13   4   4       22.35       18.42      4.12 o 
  14   4   4       44.19       40.49      5.93 o 
  15   4   4       57.16       60.97     11.59 o 
 -15   5   4       10.69       16.09      4.67 o 
 -14   5   4       70.19       80.99     11.26 o 
 -13   5   4      465.20      462.39     13.25 o 
 -12   5   4       29.90       27.04      4.25 o 
 -11   5   4        9.49        7.65      3.09 o 
 -10   5   4      316.65      308.62      6.09 o 
  -9   5   4     1227.45     1277.62     15.71 o 
  -8   5   4      628.32      638.57     10.32 o 
  -7   5   4       54.95       51.16      3.28 o 
  -6   5   4        7.47        6.92      1.59 o 
  -5   5   4        1.95        7.97      1.62 o 
  -4   5   4        1.21        0.23      1.15 o 
  -3   5   4     1655.35     1677.98     31.13 o 
  -2   5   4      240.16      289.10      5.50 o 
  -1   5   4      338.30      362.46      5.99 o 
   0   5   4       44.14       37.47      1.36 o 
   1   5   4       34.10       51.86      1.19 o 
   2   5   4       15.83       12.25      1.37 o 
   3   5   4      113.63      103.36      3.47 o 
   4   5   4       30.82       33.19      5.10 o 
   5   5   4        0.02        1.62      1.96 o 
   6   5   4      192.08      179.99      4.56 o 
   7   5   4      243.63      237.52      8.60 o 
   8   5   4       47.19       38.26      5.94 o 
   9   5   4        3.46        4.74      2.46 o 
  10   5   4        3.94        7.13      2.59 o 
  11   5   4      186.24      167.17     10.92 o 
  12   5   4        5.46        8.19      3.30 o 
  13   5   4      310.45      322.59      8.40 o 
  14   5   4      263.85      283.35     19.24 o 
 -15   6   4       59.90       53.99     11.95 o 
 -14   6   4       30.45       27.39      4.84 o 
 -13   6   4       17.65       16.57      3.98 o 
 -12   6   4        7.58       13.15      3.30 o 
 -11   6   4       20.11       18.91      2.84 o 
 -10   6   4      816.09      864.20     15.53 o 
  -9   6   4      543.44      531.35     10.01 o 
  -8   6   4        1.18        5.92      1.64 o 
  -7   6   4       38.53       43.04      2.39 o 
  -6   6   4        3.64        2.87      0.69 o 
  -5   6   4      425.62      449.39      8.50 o 
  -4   6   4       77.64       75.33      4.42 o 
  -3   6   4       14.53       19.47      3.29 o 
  -2   6   4       20.42       32.69      2.84 o 
  -1   6   4      930.25      985.75     12.35 o 
   0   6   4       68.78       67.99      1.60 o 
   1   6   4        2.01        6.53      0.93 o 
   2   6   4     1089.91     1228.87     10.68 o 
   3   6   4      442.71      481.40      6.49 o 
   4   6   4      144.01      119.03      4.83 o 
   5   6   4      432.42      432.74      8.57 o 
   6   6   4      177.40      186.05      4.70 o 
   7   6   4     1199.10     1112.93     17.53 o 
   8   6   4     2376.18     2386.49     26.45 o 
   9   6   4       24.28       27.18      3.50 o 
  10   6   4      349.13      353.22     10.07 o 
  11   6   4       59.44       61.99      7.09 o 
  12   6   4        0.01       -1.03      3.24 o 
  13   6   4      226.21      199.40     12.06 o 
  14   6   4        0.46        2.51      3.21 o 
 -14   7   4        5.75        5.84      2.35 o 
 -13   7   4        8.36       11.28      3.88 o 
 -12   7   4       44.74       32.96      7.66 o 
 -11   7   4       44.72       51.34      7.02 o 
 -10   7   4       13.98       12.10      3.08 o 
  -9   7   4      808.65      843.34     19.23 o 
  -8   7   4      584.52      611.59      8.31 o 
  -7   7   4       17.54       15.74      2.55 o 
  -6   7   4       92.95      104.19      4.79 o 
  -5   7   4        5.64        4.89      2.38 o 
  -4   7   4       37.20       48.69      4.83 o 
  -3   7   4      429.25      468.82      7.74 o 
  -2   7   4      129.10      135.50      2.91 o 
  -1   7   4        0.00        2.18      0.62 o 
   0   7   4     1442.63     1476.70     13.54 o 
   1   7   4      161.82      168.19      2.10 o 
   2   7   4       89.76      110.26      4.10 o 
   3   7   4        0.80        0.29      0.79 o 
   4   7   4        0.49        0.82      1.26 o 
   5   7   4       25.55       24.99      1.56 o 
   6   7   4      481.71      453.52      7.82 o 
   7   7   4      471.71      469.15      9.01 o 
   8   7   4      551.27      530.36     11.40 o 
   9   7   4      114.83       93.43      6.48 o 
  10   7   4       17.24       18.33      3.27 o 
  11   7   4       75.03       88.30      9.88 o 
  12   7   4        9.15        6.14      4.34 o 
  13   7   4       16.60       17.52      5.41 o 
  14   7   4       24.69       12.43      5.03 o 
 -14   8   4      266.92      321.81     12.72 o 
 -13   8   4        4.00        9.50      3.06 o 
 -12   8   4       38.41       40.28      5.71 o 
 -11   8   4      102.29      102.21     14.35 o 
 -10   8   4      112.65      120.43     16.48 o 
  -9   8   4        7.30        3.80      3.60 o 
  -8   8   4      542.21      561.29     11.27 o 
  -7   8   4       27.09       30.90      4.56 o 
  -6   8   4        0.03        3.60      3.06 o 
  -5   8   4       70.40       68.00      9.27 o 
  -4   8   4      107.66      108.58      7.68 o 
  -3   8   4        3.68        4.60      1.61 o 
  -2   8   4      358.39      442.56     11.43 o 
  -1   8   4       33.13       25.37      2.27 o 
   0   8   4     2596.09     2682.66     30.74 o 
   1   8   4      176.48      163.51      3.96 o 
   2   8   4       64.88       56.17      4.20 o 
   3   8   4      857.88      870.66     12.82 o 
   4   8   4        0.73        1.60      0.93 o 
   5   8   4      683.59      681.15     11.22 o 
   6   8   4     2823.95     2893.80     53.47 o 
   7   8   4     1204.98     1240.16     19.28 o 
   8   8   4       21.58       19.43      4.09 o 
   9   8   4      162.22      168.74      6.35 o 
  10   8   4       37.82       34.53      6.14 o 
  11   8   4       19.89       22.84      4.92 o 
  12   8   4       36.27       42.04      8.03 o 
  13   8   4        0.30        5.39      3.75 o 
  14   8   4        4.36       10.85      4.54 o 
 -13   9   4        0.00       -1.02      3.17 o 
 -12   9   4        3.22        5.57      2.57 o 
 -11   9   4       19.57       16.97      3.55 o 
 -10   9   4        7.12        9.09      2.59 o 
  -9   9   4      432.09      450.80      9.46 o 
  -8   9   4       61.13       59.76      9.15 o 
  -7   9   4       57.78       62.19      8.77 o 
  -6   9   4      426.77      438.74     17.65 o 
  -5   9   4      819.12      881.16     16.14 o 
  -4   9   4     1217.61     1316.69     27.10 o 
  -3   9   4      535.44      577.10     11.15 o 
  -2   9   4       19.46       21.05      2.22 o 
  -1   9   4      109.09      114.17      2.69 o 
   0   9   4       17.49       19.14      1.08 o 
   1   9   4        2.42        2.82      0.96 o 
   2   9   4        5.21        5.68      1.47 o 
   3   9   4      359.83      374.90     10.92 o 
   4   9   4      228.97      238.53      5.43 o 
   5   9   4        3.42        5.54      2.49 o 
   6   9   4     1748.65     1730.28     35.12 o 
   7   9   4       21.15       19.07      6.71 o 
   8   9   4       80.03       70.49     13.69 o 
   9   9   4      220.12      212.83      9.02 o 
  10   9   4       63.88       68.09      8.51 o 
  11   9   4      173.96      192.63     14.31 o 
  12   9   4        7.38        7.31      4.72 o 
  13   9   4      210.29      213.24     11.56 o 
 -13  10   4        1.00        3.44      3.11 o 
 -12  10   4        0.63        2.89      3.18 o 
 -11  10   4        0.52        0.99      3.46 o 
 -10  10   4       19.13       21.78      3.38 o 
  -9  10   4       68.45       73.20      9.91 o 
  -8  10   4       53.26       45.46      7.07 o 
  -7  10   4       27.23       26.52      4.33 o 
  -6  10   4      195.25      178.22      7.08 o 
  -5  10   4      169.25      172.02      6.81 o 
  -4  10   4      251.79      236.09      6.80 o 
  -3  10   4       40.83       38.64      2.55 o 
  -2  10   4       24.26       25.11      2.41 o 
  -1  10   4      418.72      437.20      6.70 o 
   0  10   4      115.10      118.27      3.72 o 
   1  10   4       15.15       17.93      3.03 o 
   2  10   4        3.77        5.16      3.26 o 
   3  10   4        1.38        1.96      1.19 o 
   4  10   4        7.55        7.05      1.62 o 
   5  10   4      214.28      184.40      6.43 o 
   6  10   4      438.11      426.22      9.91 o 
   7  10   4     1624.78     1641.22     30.81 o 
   8  10   4      426.45      420.76     12.29 o 
   9  10   4       11.94       10.72      4.31 o 
  10  10   4        3.71        4.77      3.36 o 
  11  10   4       26.95       30.51      6.10 o 
  12  10   4       54.22       51.91      8.63 o 
  13  10   4      147.24      185.64     19.09 o 
 -12  11   4       18.78       16.64      4.11 o 
 -11  11   4        9.75       11.30      3.77 o 
 -10  11   4       25.32       25.66      5.68 o 
  -9  11   4       27.11       23.64      4.09 o 
  -8  11   4        1.63        6.38      3.65 o 
  -7  11   4        0.34        3.94      2.46 o 
  -6  11   4       21.52       16.93      4.13 o 
  -5  11   4      238.38      221.44      6.66 o 
  -4  11   4      112.98      117.12      5.89 o 
  -3  11   4      101.72      104.25      5.87 o 
  -2  11   4       32.22       27.81      2.56 o 
  -1  11   4       46.05       39.08      2.44 o 
   0  11   4        4.57        6.69      1.93 o 
   1  11   4       50.74       45.91      5.93 o 
   2  11   4       61.78       73.89      4.05 o 
   3  11   4      615.67      584.72     14.48 o 
   4  11   4       88.94       80.72      4.45 o 
   5  11   4      522.15      516.17     13.44 o 
   6  11   4      114.14      102.82      9.64 o 
   7  11   4      345.78      324.44      8.53 o 
   8  11   4      918.16     1016.88     29.90 o 
   9  11   4       70.91       75.09     10.88 o 
  10  11   4       22.77       20.28      4.16 o 
  11  11   4      195.65      224.83      9.84 o 
  12  11   4       14.10       21.57      6.48 o 
 -12  12   4       48.26       37.24      8.26 o 
 -11  12   4      172.66      176.18      8.70 o 
 -10  12   4       41.47       33.96      6.96 o 
  -9  12   4       54.16       57.06      8.92 o 
  -8  12   4        0.54        1.67      3.19 o 
  -7  12   4        4.28        5.67      2.68 o 
  -6  12   4      148.04      163.51     10.64 o 
  -5  12   4      813.98      850.95     16.55 o 
  -4  12   4      524.22      550.17     11.34 o 
  -3  12   4        0.12        2.74      2.54 o 
  -2  12   4       23.35       23.19      4.88 o 
  -1  12   4        4.52        4.27      1.33 o 
   0  12   4       91.21       82.04      5.07 o 
   1  12   4        7.80        6.85      2.03 o 
   2  12   4      240.59      254.47      6.71 o 
   3  12   4      537.40      502.68     10.51 o 
   4  12   4      431.94      392.75      8.82 o 
   5  12   4       69.35       88.88     11.11 o 
   6  12   4      480.42      489.71     14.54 o 
   7  12   4       45.63       38.76      8.78 o 
   8  12   4      187.66      165.97     10.98 o 
   9  12   4      113.84       99.47     13.88 o 
  10  12   4      102.30      122.15     13.76 o 
  11  12   4       28.17       29.15      6.96 o 
 -11  13   4       41.39       34.00      8.69 o 
 -10  13   4       37.43       41.16      6.07 o 
  -9  13   4       50.45       44.23      7.83 o 
  -8  13   4        1.85        4.97      2.56 o 
  -7  13   4      205.37      220.54      5.68 o 
  -6  13   4      726.88      750.96     15.95 o 
  -5  13   4      155.87      172.86      7.38 o 
  -4  13   4      153.22      154.14      6.83 o 
  -3  13   4       30.39       40.21      6.83 o 
  -2  13   4      193.43      202.39      4.75 o 
  -1  13   4       16.80       13.58      3.18 o 
   0  13   4       25.65       26.59      4.58 o 
   1  13   4        1.84        4.07      1.41 o 
   2  13   4       40.78       44.58      5.47 o 
   3  13   4      192.29      158.16      7.78 o 
   4  13   4      128.92      106.26      6.54 o 
   5  13   4        7.59        7.94      2.88 o 
   6  13   4      172.13      178.95      9.15 o 
   7  13   4       23.89       26.22      5.21 o 
   8  13   4       39.40       32.66      7.25 o 
   9  13   4       13.65       14.62      4.54 o 
  10  13   4       26.65       23.45      6.03 o 
  11  13   4        0.03        5.51      3.34 o 
 -10  14   4       54.66       55.72     11.90 o 
  -9  14   4       36.23       32.61      5.50 o 
  -8  14   4        0.04        5.22      3.04 o 
  -7  14   4      161.99      189.97      8.05 o 
  -6  14   4      118.17      133.78     14.09 o 
  -5  14   4       64.78       64.89      9.32 o 
  -4  14   4      262.81      258.01     12.21 o 
  -3  14   4      106.78      133.80     18.34 o 
  -2  14   4      158.83      157.64     10.88 o 
  -1  14   4       78.80       61.21     10.62 o 
   0  14   4       33.33       39.31      8.09 o 
   1  14   4      191.19      187.31      6.55 o 
   2  14   4      105.02       94.95      4.60 o 
   3  14   4      166.52      138.68      9.93 o 
   4  14   4      602.38      591.13     18.66 o 
   5  14   4      111.41      114.31     13.50 o 
   6  14   4        0.08       19.89     15.57 o 
   7  14   4       59.15       53.72      9.09 o 
   8  14   4       21.63       22.29      5.20 o 
   9  14   4       39.47       33.84      7.80 o 
  10  14   4      211.90      222.28     12.44 o 
  -9  15   4        0.74        3.61      3.74 o 
  -8  15   4        1.46        2.81      5.08 o 
  -7  15   4       82.55       81.80     15.63 o 
  -6  15   4       87.39       96.33     16.44 o 
  -5  15   4      275.54      267.99     14.01 o 
  -4  15   4      193.32      196.87      8.95 o 
  -3  15   4        3.76        5.25      3.81 o 
  -2  15   4       87.47       88.35     15.74 o 
  -1  15   4       13.63       14.76      3.99 o 
   0  15   4        4.81        4.93      3.18 o 
   1  15   4        2.12       -0.02      3.97 o 
   2  15   4       19.86       23.24      8.67 o 
   3  15   4      345.14      348.83      7.74 o 
   4  15   4      133.42       95.16     20.70 o 
   5  15   4        5.32       10.85      7.22 o 
   6  15   4      122.00      130.03      9.43 o 
   7  15   4       33.42       35.26      7.38 o 
   8  15   4      110.64      130.57      8.25 o 
   9  15   4       55.46       38.44      7.34 o 
  -8  16   4       56.50       48.47     17.02 o 
  -7  16   4        4.20        5.96      4.06 o 
  -6  16   4       15.48       12.10      6.62 o 
  -5  16   4       96.75       78.96     17.59 o 
  -4  16   4       38.34       38.55      8.10 o 
  -3  16   4      429.40      447.42     25.67 o 
  -2  16   4        1.97        2.41      3.67 o 
  -1  16   4        7.72        4.71      3.02 o 
   0  16   4       90.02       90.38      7.11 o 
   1  16   4       30.24       29.73      5.98 o 
   2  16   4      118.67       88.26     13.62 o 
   3  16   4      244.82      250.90     11.90 o 
   4  16   4       19.21       20.68      4.84 o 
   5  16   4        1.18        3.13      2.48 o 
   6  16   4        5.46        3.83      3.20 o 
   7  16   4       13.07       13.90      2.89 o 
   8  16   4       32.85       42.70      9.28 o 
  -6  17   4       24.52       24.92      6.99 o 
  -5  17   4        0.36        6.24      3.82 o 
  -4  17   4        0.47        6.30      4.44 o 
  -3  17   4       63.64       60.27     12.85 o 
  -2  17   4      116.39      127.06     23.68 o 
  -1  17   4       74.07       73.20     16.50 o 
   0  17   4        6.06        5.91      2.31 o 
   1  17   4       98.13      119.42      8.26 o 
   2  17   4        5.16        3.62      4.32 o 
   3  17   4       36.37       42.45     11.04 o 
   4  17   4      290.94      331.63     19.21 o 
   5  17   4       95.93       66.31     17.06 o 
   6  17   4        4.87        1.44      3.21 o 
  -4  18   4        4.98       10.53      5.75 o 
  -3  18   4      136.29      148.81     19.53 o 
  -2  18   4        1.43        1.60      4.87 o 
  -1  18   4       28.25       31.92      8.68 o 
   0  18   4       19.40       16.49      9.07 o 
   1  18   4        0.07        4.91      6.08 o 
   2  18   4       77.55       97.02     26.03 o 
   3  18   4       13.72       10.03      4.63 o 
   4  18   4      252.97      239.92     13.18 o 
 -15   1   5        0.03        5.17      2.47 o 
 -14   1   5       25.68       24.10      4.24 o 
 -13   1   5       56.58       50.78      6.35 o 
 -12   1   5        1.81        3.98      2.68 o 
 -11   1   5       69.36       66.65      8.57 o 
 -10   1   5        0.56        3.58      1.73 o 
  -9   1   5      838.20      887.48     11.95 o 
  -8   1   5       57.07       60.16      4.60 o 
  -7   1   5       68.48       69.88      6.81 o 
  -6   1   5        1.12        5.82      2.58 o 
  -5   1   5      226.76      248.19      4.18 o 
  -4   1   5      120.32      112.75      2.99 o 
  -3   1   5     1036.37     1140.88     20.66 o 
  -2   1   5      412.81      422.60      5.07 o 
  -1   1   5      116.83      134.98      2.15 o 
   0   1   5       14.23       14.12      1.47 o 
   1   1   5      797.18      797.62      7.23 o 
   2   1   5       60.64       55.82      3.08 o 
   3   1   5     1939.27     1881.66     24.94 o 
   4   1   5       80.02      120.03      3.77 o 
   5   1   5       34.65       48.95      2.07 o 
   6   1   5        4.15        5.17      1.17 o 
   7   1   5      505.71      496.00      7.60 o 
   8   1   5      383.05      408.36      7.75 o 
   9   1   5       17.51       13.56      2.86 o 
  10   1   5       62.82       52.28      6.43 o 
  11   1   5        3.52        4.30      3.25 o 
  12   1   5      139.53      145.99     15.20 o 
  13   1   5       26.44       41.47      6.57 o 
  14   1   5      155.42      188.43      9.81 o 
  15   1   5       40.96       41.33      8.64 o 
 -15   2   5       10.23        9.17      3.85 o 
 -14   2   5       43.04       29.97      4.59 o 
 -13   2   5        0.11        7.69      3.00 o 
 -12   2   5       44.80       36.41      6.34 o 
 -11   2   5       63.73       65.81      8.50 o 
 -10   2   5      118.96      129.81      4.99 o 
  -9   2   5        0.47        4.02      1.90 o 
  -8   2   5      106.23      127.76      7.25 o 
  -7   2   5       22.69       19.72      3.27 o 
  -6   2   5     2174.75     2269.85     28.13 o 
  -5   2   5       14.29       29.54      4.09 o 
  -4   2   5     2922.87     3033.68     33.23 o 
  -3   2   5      761.58      834.77     22.94 o 
  -2   2   5      441.25      482.71      6.68 o 
  -1   2   5       50.73       63.98      1.74 o 
   0   2   5      755.77      809.64      6.26 o 
   1   2   5      138.20      135.74      2.28 o 
   2   2   5     6853.20     6860.71     80.75 o 
   3   2   5     1188.18     1304.98     11.48 o 
   4   2   5     1183.56     1355.03     18.56 o 
   5   2   5        1.34        2.38      1.37 o 
   6   2   5      345.50      355.20      5.48 o 
   7   2   5      300.85      267.23      4.30 o 
   8   2   5     2449.31     2371.82     30.46 o 
   9   2   5     1319.18     1317.37     24.49 o 
  10   2   5      197.19      175.43      6.59 o 
  11   2   5      139.45      121.90     13.90 o 
  12   2   5        4.19        6.73      2.77 o 
  13   2   5      137.87      124.69     15.96 o 
  14   2   5       11.07       13.31      4.15 o 
 -15   3   5        7.62        5.94      3.00 o 
 -14   3   5       50.54       37.18      7.25 o 
 -13   3   5        2.52        4.05      2.41 o 
 -12   3   5        0.38        5.95      2.75 o 
 -11   3   5        0.56        1.90      1.77 o 
 -10   3   5        4.23        3.79      1.84 o 
  -9   3   5        3.56        4.42      1.56 o 
  -8   3   5       12.42       15.04      3.07 o 
  -7   3   5        3.54        1.25      1.97 o 
  -6   3   5     1988.66     2078.19     25.46 o 
  -5   3   5     3753.40     3700.82     63.65 o 
  -4   3   5      644.88      575.85      7.48 o 
  -3   3   5      768.70      810.02      6.93 o 
  -2   3   5        1.08        2.19      1.00 o 
  -1   3   5      218.42      253.01      4.70 o 
   0   3   5        3.12        9.90      1.65 o 
   1   3   5        0.15       -0.17      0.87 o 
   2   3   5        1.76       10.00      1.27 o 
   3   3   5      504.90      590.71      8.27 o 
   4   3   5      240.67      244.45      3.22 o 
   5   3   5      265.13      258.45      7.79 o 
   6   3   5     1326.93     1270.16     17.40 o 
   7   3   5     1158.82     1035.53     14.51 o 
   8   3   5        6.52        8.20      1.88 o 
   9   3   5        3.31        0.32      1.62 o 
  10   3   5      810.88      734.67     13.82 o 
  11   3   5       25.20       24.34      5.04 o 
  12   3   5        9.93       13.18      3.33 o 
  13   3   5      167.65      160.58     20.13 o 
  14   3   5        5.42        5.11      3.94 o 
 -15   4   5        2.40        7.84      3.73 o 
 -14   4   5       20.13       19.66      4.87 o 
 -13   4   5      293.83      304.03     13.96 o 
 -12   4   5        6.70        3.86      2.54 o 
 -11   4   5        3.02        7.24      2.25 o 
 -10   4   5       60.81       66.94      8.57 o 
  -9   4   5      394.56      404.73      6.40 o 
  -8   4   5      908.48      951.14     21.28 o 
  -7   4   5       45.98       51.30      3.85 o 
  -6   4   5      336.89      363.38      6.33 o 
  -5   4   5       48.28       57.18      3.40 o 
  -4   4   5      266.05      249.66      3.71 o 
  -3   4   5      792.05      840.34     11.24 o 
  -2   4   5     3083.19     2982.96     43.04 o 
  -1   4   5      751.04      814.09      9.34 o 
   0   4   5      315.13      350.64      5.01 o 
   1   4   5      558.86      603.71      7.39 o 
   2   4   5       30.91       53.29      1.53 o 
   3   4   5      121.93      132.29      2.78 o 
   4   4   5        0.14        0.01      1.32 o 
   5   4   5      266.61      269.05      4.58 o 
   6   4   5      627.68      590.99     10.71 o 
   7   4   5     1061.57     1051.07     17.84 o 
   8   4   5      493.63      466.25     11.70 o 
   9   4   5       66.78       62.42      8.38 o 
  10   4   5       66.38       66.89      7.42 o 
  11   4   5       70.77       75.37      8.39 o 
  12   4   5      142.72      131.61     13.23 o 
  13   4   5       12.01       12.03      3.00 o 
  14   4   5       75.12       89.81     12.85 o 
 -14   5   5      189.01      218.38     13.64 o 
 -13   5   5      172.63      181.20      8.52 o 
 -12   5   5       20.78       22.59      3.79 o 
 -11   5   5       11.54       13.46      3.12 o 
 -10   5   5      319.43      331.26      6.46 o 
  -9   5   5       93.78       95.04      4.82 o 
  -8   5   5       69.04       78.42      5.39 o 
  -7   5   5      210.79      202.26      4.94 o 
  -6   5   5        0.00        4.31      1.81 o 
  -5   5   5       23.67       28.05      1.58 o 
  -4   5   5       95.45       86.36      2.60 o 
  -3   5   5     1113.22     1136.42     18.53 o 
  -2   5   5       10.93        8.80      1.65 o 
  -1   5   5      600.64      706.85      8.57 o 
   0   5   5        2.37        1.77      0.85 o 
   1   5   5      180.61      212.62      3.46 o 
   2   5   5      527.58      568.29      6.76 o 
   3   5   5       91.37       92.91      3.06 o 
   4   5   5      723.91      767.24     13.78 o 
   5   5   5       33.49       44.45      3.09 o 
   6   5   5      962.79      974.46     15.06 o 
   7   5   5     4590.60     4540.39     71.79 o 
   8   5   5     1112.76     1076.72     27.40 o 
   9   5   5       68.80       70.74      8.18 o 
  10   5   5      765.62      748.96     13.57 o 
  11   5   5       12.66       12.36      2.89 o 
  12   5   5       30.08       30.40      4.60 o 
  13   5   5       14.29       12.08      3.50 o 
  14   5   5       30.72       30.06      7.21 o 
 -14   6   5       20.48       18.71      4.71 o 
 -13   6   5        0.29        7.35      2.50 o 
 -12   6   5       68.35       64.14     11.03 o 
 -11   6   5       16.43       13.07      4.29 o 
 -10   6   5      137.69      163.90     14.59 o 
  -9   6   5      493.61      502.22     11.08 o 
  -8   6   5        0.27        4.20      1.65 o 
  -7   6   5       65.67       62.29      4.19 o 
  -6   6   5      159.80      147.10      3.71 o 
  -5   6   5        7.41        8.15      2.38 o 
  -4   6   5      820.99      851.20     13.75 o 
  -3   6   5     1662.46     1831.60     23.49 o 
  -2   6   5     2138.90     2120.89     24.83 o 
  -1   6   5      127.04      126.35      2.44 o 
   0   6   5        0.26        3.06      0.85 o 
   1   6   5       40.19       53.13      2.12 o 
   2   6   5      115.44      123.72      2.04 o 
   3   6   5       75.82       85.44      4.47 o 
   4   6   5      168.93      162.90      3.96 o 
   5   6   5       24.76       31.81      1.90 o 
   6   6   5       47.81       55.59      6.70 o 
   7   6   5     5839.63     5674.78     63.19 o 
   8   6   5        1.17        6.26      2.39 o 
   9   6   5       55.18       56.40      7.96 o 
  10   6   5      530.33      512.06     12.29 o 
  11   6   5      105.73      124.89     15.55 o 
  12   6   5       19.89       23.78      3.83 o 
  13   6   5       87.33       89.82     16.78 o 
  14   6   5       49.24       48.38     10.06 o 
 -14   7   5       71.48       50.76      8.28 o 
 -13   7   5        7.63        6.59      3.37 o 
 -12   7   5        9.47       10.96      3.40 o 
 -11   7   5      102.26       96.33     14.23 o 
 -10   7   5      147.76      166.22     10.20 o 
  -9   7   5      203.68      208.00      6.42 o 
  -8   7   5      431.31      425.75     11.81 o 
  -7   7   5     2331.72     2485.96     41.07 o 
  -6   7   5      255.73      254.84      7.67 o 
  -5   7   5        1.65        1.54      1.79 o 
  -4   7   5      988.15      992.27     17.40 o 
  -3   7   5      659.47      669.90     13.88 o 
  -2   7   5      221.23      232.39      5.14 o 
  -1   7   5      842.54      898.08     12.30 o 
   0   7   5        4.36        6.18      1.05 o 
   1   7   5       80.70      100.07      2.41 o 
   2   7   5        2.32        3.81      0.78 o 
   3   7   5       21.31       21.82      1.72 o 
   4   7   5      513.05      499.54      8.30 o 
   5   7   5      442.77      418.49      7.89 o 
   6   7   5      581.74      581.96      9.80 o 
   7   7   5     1031.70     1031.39     29.52 o 
   8   7   5        4.68        4.67      2.61 o 
   9   7   5        0.59        1.23      2.34 o 
  10   7   5      107.58      104.38      6.35 o 
  11   7   5       51.65       58.35      9.27 o 
  12   7   5        2.08        5.86      3.41 o 
  13   7   5       16.12       22.99      5.70 o 
 -13   8   5       23.87       17.19      5.61 o 
 -12   8   5        0.43        3.59      2.76 o 
 -11   8   5      275.68      290.72      9.50 o 
 -10   8   5       68.41       56.36      7.62 o 
  -9   8   5      139.18      125.82     14.18 o 
  -8   8   5      266.66      267.24      8.15 o 
  -7   8   5      235.00      248.85      8.69 o 
  -6   8   5       12.52       13.20      3.24 o 
  -5   8   5      276.18      269.53      8.43 o 
  -4   8   5      294.76      299.06      7.93 o 
  -3   8   5       42.31       66.37      8.39 o 
  -2   8   5        1.06        0.39      2.00 o 
  -1   8   5      239.91      282.78      5.36 o 
   0   8   5      208.95      220.86      4.62 o 
   1   8   5       49.69       31.88      1.30 o 
   2   8   5       18.67       23.24      1.81 o 
   3   8   5      276.05      247.09      2.71 o 
   4   8   5     1245.30     1235.84     20.61 o 
   5   8   5      393.32      372.15      4.60 o 
   6   8   5     2184.40     2232.84     41.08 o 
   7   8   5     2208.95     2301.13     14.05 o 
   8   8   5       12.67        8.35      3.53 o 
   9   8   5      366.36      356.51     18.04 o 
  10   8   5       47.28       59.64      6.71 o 
  11   8   5       12.98       12.77      4.53 o 
  12   8   5        7.00        6.47      5.02 o 
  13   8   5      152.04      185.26     17.71 o 
 -13   9   5       20.62       19.13      4.30 o 
 -12   9   5        0.08        2.73      2.50 o 
 -11   9   5        3.40        4.28      2.73 o 
 -10   9   5        3.03        2.85      3.17 o 
  -9   9   5      792.01      857.28     25.36 o 
  -8   9   5      226.20      245.26      9.37 o 
  -7   9   5      128.47      135.54      7.67 o 
  -6   9   5      191.99      203.20      5.79 o 
  -5   9   5       91.96       97.92     13.05 o 
  -4   9   5       28.41       33.72      5.74 o 
  -3   9   5      180.16      195.60      6.11 o 
  -2   9   5      913.83     1018.48     20.30 o 
  -1   9   5       63.69       72.94      2.86 o 
   0   9   5        7.62        8.94      1.26 o 
   1   9   5      130.95      147.38      4.14 o 
   2   9   5       95.39       91.73      2.69 o 
   3   9   5      115.06      102.17      2.55 o 
   4   9   5      110.16      122.48      6.72 o 
   5   9   5        1.21        3.93      3.84 o 
   6   9   5      114.93       94.31     15.31 o 
   7   9   5       21.45       18.95      5.59 o 
   8   9   5        0.56        5.06      4.97 o 
   9   9   5       85.75       82.56     12.59 o 
  10   9   5       41.90       51.34      8.36 o 
  11   9   5        2.20        6.41      3.49 o 
  12   9   5      106.05      104.42     13.97 o 
  13   9   5        2.12        6.26      4.01 o 
 -13  10   5        0.74        0.85      3.47 o 
 -12  10   5        8.62       10.07      3.51 o 
 -11  10   5       25.35       18.65      3.67 o 
 -10  10   5        7.93        7.17      4.28 o 
  -9  10   5      106.85      105.34     14.59 o 
  -8  10   5      958.62     1065.18     23.59 o 
  -7  10   5      861.97      929.02     18.25 o 
  -6  10   5        4.50        5.20      3.27 o 
  -5  10   5      255.14      260.05      6.56 o 
  -4  10   5       37.41       42.46      5.51 o 
  -3  10   5      167.54      189.64     12.43 o 
  -2  10   5       32.86       31.60      3.25 o 
  -1  10   5       14.71       13.66      1.95 o 
   0  10   5       70.73       74.01      2.57 o 
   1  10   5       90.90       76.52      3.91 o 
   2  10   5        0.20        2.05      2.15 o 
   3  10   5       22.02       24.50      3.51 o 
   4  10   5       73.07       79.43     11.73 o 
   5  10   5        0.03        3.06      3.57 o 
   6  10   5      130.02      136.79      9.69 o 
   7  10   5       11.56       14.62      3.90 o 
   8  10   5       37.66       48.04      7.80 o 
   9  10   5       82.61       85.23     11.95 o 
  10  10   5        7.20       12.67      4.11 o 
  11  10   5      260.28      298.98     12.01 o 
  12  10   5       24.03       30.08      7.42 o 
 -12  11   5        0.77        3.19      2.47 o 
 -11  11   5       78.79       66.20     10.00 o 
 -10  11   5        4.87        8.69      3.70 o 
  -9  11   5      199.10      190.63     10.56 o 
  -8  11   5        0.02        4.73      3.06 o 
  -7  11   5     1484.14     1631.87     41.41 o 
  -6  11   5      151.13      148.08      7.24 o 
  -5  11   5       77.02       81.62     10.98 o 
  -4  11   5       40.75       45.45      5.79 o 
  -3  11   5        5.70        5.40      2.82 o 
  -2  11   5      125.35      125.89      6.15 o 
  -1  11   5      533.10      550.67      8.20 o 
   0  11   5        5.69        1.24      1.99 o 
   1  11   5      525.95      484.08      7.68 o 
   2  11   5      171.22      166.68      4.63 o 
   3  11   5       21.77       21.26      4.14 o 
   4  11   5      330.22      336.67     12.33 o 
   5  11   5       80.86       98.98      6.98 o 
   6  11   5      615.29      637.26     14.66 o 
   7  11   5        0.62        7.26      3.20 o 
   8  11   5        6.68       11.63      4.45 o 
   9  11   5       49.46       50.65      6.97 o 
  10  11   5      152.07      169.37     11.28 o 
  11  11   5       27.95       22.04      6.55 o 
  12  11   5      112.28      103.86     18.98 o 
 -11  12   5      437.96      482.29     17.92 o 
 -10  12   5      284.65      305.21      7.42 o 
  -9  12   5        0.03        1.34      3.99 o 
  -8  12   5      638.21      690.22     16.48 o 
  -7  12   5       13.27       13.13      3.65 o 
  -6  12   5      119.70      126.81      7.46 o 
  -5  12   5      250.62      263.05      5.75 o 
  -4  12   5        5.66        6.33      2.66 o 
  -3  12   5      186.65      182.90      6.96 o 
  -2  12   5      281.23      304.23      6.27 o 
  -1  12   5       15.52       11.51      3.36 o 
   0  12   5      349.91      314.18     11.31 o 
   1  12   5       52.80       58.22      4.22 o 
   2  12   5       13.33        8.35      2.18 o 
   3  12   5      323.84      349.05     16.97 o 
   4  12   5        5.05        5.17      3.57 o 
   5  12   5       11.40        8.49      3.06 o 
   6  12   5        0.24        5.94      2.88 o 
   7  12   5       73.51       73.01     13.26 o 
   8  12   5        8.03       15.38      5.37 o 
   9  12   5       25.41       16.63      4.76 o 
  10  12   5        2.02       -0.22      5.13 o 
  11  12   5        2.84        2.72      3.65 o 
 -11  13   5       36.77       40.92     12.13 o 
 -10  13   5       17.14       14.88      3.77 o 
  -9  13   5       59.17       44.03      9.33 o 
  -8  13   5       50.04       41.98      7.46 o 
  -7  13   5        5.32        5.30      3.03 o 
  -6  13   5      298.83      302.59      7.81 o 
  -5  13   5        2.67        4.90      2.80 o 
  -4  13   5      689.40      781.00     19.15 o 
  -3  13   5      101.61      106.69     11.62 o 
  -2  13   5       58.67       53.12      8.64 o 
  -1  13   5       37.37       39.60      6.25 o 
   0  13   5      131.34      126.31     14.87 o 
   1  13   5       21.92       15.24      3.69 o 
   2  13   5       46.85       47.28      6.72 o 
   3  13   5      127.42      141.42      7.31 o 
   4  13   5       75.26       70.62     11.93 o 
   5  13   5      102.80      102.92     16.24 o 
   6  13   5        1.41       -2.59      4.59 o 
   7  13   5       65.99       72.73      9.73 o 
   8  13   5       32.84       30.83      7.07 o 
   9  13   5        8.75       12.09      4.19 o 
  10  13   5       31.31       33.74      6.79 o 
 -10  14   5       73.82       61.61     15.43 o 
  -9  14   5       16.22       16.34      4.69 o 
  -8  14   5        0.05        5.62      2.78 o 
  -7  14   5       22.26       20.57      3.12 o 
  -6  14   5       48.13       46.82      8.12 o 
  -5  14   5       57.54       61.03      8.06 o 
  -4  14   5      310.28      337.81      8.62 o 
  -3  14   5       25.80       28.28      5.36 o 
  -2  14   5        2.99        5.38      5.94 o 
  -1  14   5        0.20        0.26      3.92 o 
   0  14   5      162.96      132.01      8.45 o 
   1  14   5       60.64       41.25      7.78 o 
   2  14   5       40.95       42.07      7.70 o 
   3  14   5       28.02       20.53      4.02 o 
   4  14   5       98.51       91.10     10.06 o 
   5  14   5      139.90      140.38     10.63 o 
   6  14   5       56.58       77.94     11.44 o 
   7  14   5       34.31       33.77      5.21 o 
   8  14   5       94.49       81.07     14.21 o 
   9  14   5        0.98        2.21      4.01 o 
  -9  15   5        4.60       10.47      4.29 o 
  -8  15   5       45.09       36.58     11.30 o 
  -7  15   5        2.06        2.48      3.13 o 
  -6  15   5       88.86       80.70     12.69 o 
  -5  15   5        7.98       12.12      3.16 o 
  -4  15   5      601.94      675.05     20.79 o 
  -3  15   5        1.59        3.11      2.94 o 
  -2  15   5       15.31       12.48      3.96 o 
  -1  15   5        5.45        5.36      2.94 o 
   0  15   5       59.10       57.36     10.94 o 
   1  15   5       61.38       73.31     10.82 o 
   2  15   5       36.43       29.02      8.44 o 
   3  15   5       35.69       31.15      6.93 o 
   4  15   5       12.86        9.08      3.86 o 
   5  15   5       97.24       72.99     14.33 o 
   6  15   5        0.03        3.40      3.45 o 
   7  15   5       32.19       47.25      7.36 o 
   8  15   5       16.84       16.82      4.94 o 
  -7  16   5       42.45       32.09     10.15 o 
  -6  16   5       20.13       10.41      6.31 o 
  -5  16   5       60.01       60.48     11.63 o 
  -4  16   5      211.05      226.61     10.12 o 
  -3  16   5      168.75      151.72      7.99 o 
  -2  16   5       14.29       14.03      3.67 o 
  -1  16   5       13.25       13.04      4.84 o 
   0  16   5       13.08       10.40      6.57 o 
   1  16   5        0.01        2.14      3.07 o 
   2  16   5        0.32        3.90      3.04 o 
   3  16   5       13.72       15.31      4.33 o 
   4  16   5       86.80       80.39     12.45 o 
   5  16   5       85.00       86.05     17.64 o 
   6  16   5       72.10       59.26     16.76 o 
   7  16   5       22.49       26.69      6.23 o 
  -6  17   5      125.11       86.37     37.59 o 
  -5  17   5       18.77       23.62      6.59 o 
  -4  17   5       80.09       76.71     18.81 o 
  -3  17   5        0.35        1.66      6.28 o 
  -2  17   5       37.59       30.88      7.59 o 
  -1  17   5        1.83        9.18      3.50 o 
   0  17   5        3.22        3.61      3.68 o 
   1  17   5       15.47       16.81      6.48 o 
   2  17   5      135.44      112.23     23.68 o 
   3  17   5       60.83       54.64     10.61 o 
   4  17   5        7.63        9.73      5.37 o 
   5  17   5       85.33       58.01     15.23 o 
  -3  18   5       33.02       19.70      7.58 o 
  -2  18   5       15.16       12.19      6.10 o 
  -1  18   5        0.24        2.76      7.72 o 
   0  18   5       22.80       17.97      7.16 o 
   1  18   5       19.70       21.26      5.94 o 
   2  18   5       57.07       44.87     11.00 o 
 -15   0   6        0.86        4.97      3.87 o 
 -14   0   6       59.06       56.79     10.26 o 
 -13   0   6      349.80      393.04     24.24 o 
 -12   0   6      154.32      168.22      8.33 o 
 -11   0   6       12.62        8.99      4.27 o 
 -10   0   6      824.11      851.32     24.31 o 
  -9   0   6     1501.17     1590.76     59.03 o 
  -8   0   6      353.60      372.34     12.65 o 
  -7   0   6       47.58       55.35     11.25 o 
  -6   0   6      814.50      908.09     22.82 o 
  -5   0   6        4.03       15.34      3.86 o 
  -4   0   6       69.98       84.79      4.60 o 
  -3   0   6      350.11      364.98     26.45 o 
  -2   0   6      306.30      255.85      6.93 o 
  -1   0   6      886.13      804.19     28.26 o 
   0   0   6     2010.64     1924.49     44.92 o 
   1   0   6     9154.18     8817.12     40.72 o 
   2   0   6     1712.54     1850.21     54.03 o 
   3   0   6      352.83      389.44      7.75 o 
   4   0   6      289.76      369.50      6.37 o 
   5   0   6      578.56      584.65     10.98 o 
   6   0   6        4.35        6.44      2.61 o 
   7   0   6     3227.31     3084.26     54.93 o 
   8   0   6     1526.65     1574.50     30.19 o 
   9   0   6      304.29      298.29     22.41 o 
  10   0   6     2463.75     2349.84     73.14 o 
  11   0   6       22.51       26.42     11.55 o 
  12   0   6      113.34      115.42     26.70 o 
  13   0   6       92.81       92.59     18.06 o 
  14   0   6      172.36      175.43     35.73 o 
 -14   1   6       35.06       31.53      5.36 o 
 -13   1   6       24.24       27.15      5.19 o 
 -12   1   6      218.08      212.05     11.11 o 
 -11   1   6       24.81       25.77      3.92 o 
 -10   1   6      858.84      921.76     13.05 o 
  -9   1   6      492.80      483.50      9.39 o 
  -8   1   6     1399.67     1541.07     17.03 o 
  -7   1   6       33.41       29.57      4.15 o 
  -6   1   6      454.45      493.61      8.93 o 
  -5   1   6        4.35        4.52      2.32 o 
  -4   1   6      184.24      182.01      3.41 o 
  -3   1   6        2.64        0.71      1.35 o 
  -2   1   6      164.31      150.82      3.81 o 
  -1   1   6      364.15      369.65      6.28 o 
   0   1   6        0.75        3.31      1.12 o 
   1   1   6      823.70      885.48      9.98 o 
   2   1   6      745.95      817.92      9.17 o 
   3   1   6      314.76      346.60      4.55 o 
   4   1   6       45.34       44.88      2.88 o 
   5   1   6       68.91       66.55      3.18 o 
   6   1   6      177.72      160.11      2.83 o 
   7   1   6        0.79        2.58      1.57 o 
   8   1   6     1766.16     1719.16     27.27 o 
   9   1   6      289.82      322.57      6.32 o 
  10   1   6      167.01      135.46      9.16 o 
  11   1   6        0.54        5.69      3.68 o 
  12   1   6      191.31      195.83     18.26 o 
  13   1   6      203.66      218.81      9.60 o 
  14   1   6        7.21       11.96      4.95 o 
 -14   2   6        6.99        7.95      2.90 o 
 -13   2   6       84.17       83.24     10.83 o 
 -12   2   6       35.47       29.52      5.25 o 
 -11   2   6       11.86       10.63      2.72 o 
 -10   2   6      243.88      246.02      5.62 o 
  -9   2   6       44.17       43.10      4.79 o 
  -8   2   6      263.07      255.28      8.21 o 
  -7   2   6     1885.30     2094.92     30.12 o 
  -6   2   6      677.40      723.49     12.02 o 
  -5   2   6      910.63      960.98     16.28 o 
  -4   2   6      427.74      463.13      6.50 o 
  -3   2   6       19.05       16.31      2.54 o 
  -2   2   6        9.30        6.14      1.78 o 
  -1   2   6      115.04      118.22      3.23 o 
   0   2   6        0.22        2.90      1.14 o 
   1   2   6       17.12       10.83      1.90 o 
   2   2   6     1297.26     1340.13     15.99 o 
   3   2   6        7.52        7.23      1.43 o 
   4   2   6       10.15        9.36      1.93 o 
   5   2   6       32.42       32.55      2.19 o 
   6   2   6      259.54      272.30      3.03 o 
   7   2   6      204.46      197.99      5.09 o 
   8   2   6        0.11        3.57      1.74 o 
   9   2   6       15.46       15.88      2.91 o 
  10   2   6        4.71        9.06      2.80 o 
  11   2   6       14.15       13.25      3.50 o 
  12   2   6       45.58       46.04      7.96 o 
  13   2   6        2.83        7.77      3.40 o 
  14   2   6       69.66       57.18      9.77 o 
 -14   3   6        7.49        8.77      4.68 o 
 -13   3   6        4.80        8.42      3.65 o 
 -12   3   6       88.36       90.31      6.48 o 
 -11   3   6        1.58        2.59      2.72 o 
 -10   3   6       10.37       11.19      3.14 o 
  -9   3   6        1.13        5.29      2.36 o 
  -8   3   6       22.18       19.25      3.02 o 
  -7   3   6     1082.28     1159.12     17.68 o 
  -6   3   6      389.37      426.88      8.35 o 
  -5   3   6       32.37       34.32      4.53 o 
  -4   3   6        9.44       10.66      2.52 o 
  -3   3   6       64.95       63.63      2.67 o 
  -2   3   6        5.79       15.96      1.92 o 
  -1   3   6      230.26      198.11      2.67 o 
   0   3   6      161.24      165.22      2.50 o 
   1   3   6       67.88       64.64      2.10 o 
   2   3   6     1952.60     1934.61     21.57 o 
   3   3   6       66.25       74.86      2.46 o 
   4   3   6      238.55      241.60      5.19 o 
   5   3   6      352.72      370.60      6.41 o 
   6   3   6      245.33      277.44      8.01 o 
   7   3   6      149.91      141.95      5.98 o 
   8   3   6      237.57      262.02      6.59 o 
   9   3   6     2072.44     2033.39     32.12 o 
  10   3   6       45.19       33.16      5.41 o 
  11   3   6        1.58        4.63      3.10 o 
  12   3   6        1.73        2.72      2.55 o 
  13   3   6      112.83      146.84     18.72 o 
  14   3   6       67.50       77.23     13.52 o 
 -14   4   6        9.44        7.38      4.41 o 
 -13   4   6       67.68       59.54      8.94 o 
 -12   4   6       14.70       13.52      3.03 o 
 -11   4   6       41.88       38.96      6.33 o 
 -10   4   6       30.33       33.04      5.25 o 
  -9   4   6        0.13        1.99      2.48 o 
  -8   4   6      154.94      169.26      4.59 o 
  -7   4   6      356.77      350.73      8.10 o 
  -6   4   6        2.66        3.34      1.08 o 
  -5   4   6      356.99      394.94      6.69 o 
  -4   4   6      589.06      647.30     10.20 o 
  -3   4   6      297.17      298.23      6.22 o 
  -2   4   6      323.09      313.58      3.92 o 
  -1   4   6      433.69      444.45      6.67 o 
   0   4   6       51.16       43.44      1.78 o 
   1   4   6       18.60       20.38      1.92 o 
   2   4   6      237.84      232.15      4.83 o 
   3   4   6     1188.84     1222.92     15.09 o 
   4   4   6      829.25      820.97     13.13 o 
   5   4   6      779.58      758.05     14.08 o 
   6   4   6      160.66      143.45      6.49 o 
   7   4   6      235.83      241.47      7.42 o 
   8   4   6       57.45       72.46      8.05 o 
   9   4   6        9.60       14.42      3.20 o 
  10   4   6      811.47      821.06     20.22 o 
  11   4   6       23.26       26.73      4.80 o 
  12   4   6       79.80       78.58     10.62 o 
  13   4   6       66.24       67.09     11.05 o 
  14   4   6        0.45        4.05      4.08 o 
 -14   5   6       25.07       24.51      5.46 o 
 -13   5   6        6.47        3.99      3.45 o 
 -12   5   6       91.95       76.85     12.56 o 
 -11   5   6      139.98      138.95      9.90 o 
 -10   5   6        5.08        8.18      2.51 o 
  -9   5   6        0.76        3.45      2.00 o 
  -8   5   6      160.51      150.82      6.54 o 
  -7   5   6      176.92      171.17      5.60 o 
  -6   5   6     1483.66     1533.73     20.27 o 
  -5   5   6       13.12       11.86      1.90 o 
  -4   5   6      196.00      189.54      4.15 o 
  -3   5   6        2.56        0.14      1.35 o 
  -2   5   6      282.56      348.34      6.09 o 
  -1   5   6       29.17       32.84      2.17 o 
   0   5   6       77.79       96.50      2.70 o 
   1   5   6       67.20       66.71      1.75 o 
   2   5   6       80.71       82.22      1.77 o 
   3   5   6      471.12      470.51      6.29 o 
   4   5   6       17.39       25.86      3.27 o 
   5   5   6      302.54      306.27      7.49 o 
   6   5   6        2.96        4.64      3.58 o 
   7   5   6      269.26      269.37      8.80 o 
   8   5   6      376.11      346.21      7.98 o 
   9   5   6      164.58      172.29     13.33 o 
  10   5   6      174.20      192.26      8.91 o 
  11   5   6      214.16      222.08     10.08 o 
  12   5   6      295.71      280.83      7.93 o 
  13   5   6      158.21      175.40     10.20 o 
 -14   6   6      121.10       89.94     17.31 o 
 -13   6   6        0.32        3.87      3.46 o 
 -12   6   6        8.43        5.27      2.98 o 
 -11   6   6        0.10        2.38      2.88 o 
 -10   6   6      209.82      202.61     10.56 o 
  -9   6   6      454.48      464.21     11.69 o 
  -8   6   6       36.10       27.49      3.44 o 
  -7   6   6        5.79        5.44      1.62 o 
  -6   6   6      385.81      404.05      7.95 o 
  -5   6   6        0.40        4.70      2.73 o 
  -4   6   6      877.81     1024.28     16.91 o 
  -3   6   6      288.66      281.61      7.28 o 
  -2   6   6       90.23      106.52      2.27 o 
  -1   6   6      114.04      117.24      2.54 o 
   0   6   6       44.45       51.60      2.18 o 
   1   6   6      138.83      156.54      2.34 o 
   2   6   6      314.93      321.30      4.94 o 
   3   6   6     2429.96     2446.55     41.49 o 
   4   6   6       27.79       39.68      3.60 o 
   5   6   6        1.46        2.36      1.68 o 
   6   6   6      198.26      208.78      6.22 o 
   7   6   6      145.60      132.08      4.70 o 
   8   6   6      552.33      602.96     14.55 o 
   9   6   6        5.83        5.11      2.91 o 
  10   6   6       82.60       83.76      7.56 o 
  11   6   6       13.96       21.12      4.65 o 
  12   6   6       12.28        0.87      4.40 o 
  13   6   6        0.22        0.84      4.93 o 
 -13   7   6        0.82        1.76      2.96 o 
 -12   7   6        0.25        4.31      2.90 o 
 -11   7   6       11.36       14.58      3.32 o 
 -10   7   6       33.47       22.68      6.00 o 
  -9   7   6      203.63      210.12     10.33 o 
  -8   7   6       54.62       62.58      7.58 o 
  -7   7   6      268.38      280.22      6.46 o 
  -6   7   6       55.18       61.97      8.74 o 
  -5   7   6        7.46       10.59      2.63 o 
  -4   7   6      250.67      277.23     10.60 o 
  -3   7   6       52.14       60.59      5.54 o 
  -2   7   6      144.95      153.19      3.72 o 
  -1   7   6      121.14      121.44      1.94 o 
   0   7   6       91.10       84.69      2.61 o 
   1   7   6        2.41        2.18      0.83 o 
   2   7   6      336.92      320.39      4.92 o 
   3   7   6       16.46       16.89      2.78 o 
   4   7   6      192.17      187.38      5.18 o 
   5   7   6       54.06       65.66      3.24 o 
   6   7   6       84.20       76.74      4.63 o 
   7   7   6      441.02      423.10     13.28 o 
   8   7   6        0.02        3.48      2.50 o 
   9   7   6       50.46       61.01      8.98 o 
  10   7   6       26.20       26.57      6.06 o 
  11   7   6       13.74       10.40      3.47 o 
  12   7   6        0.10       -3.98      5.13 o 
  13   7   6      185.62      207.52     22.13 o 
 -13   8   6       57.93       52.66      8.84 o 
 -12   8   6       28.34       21.86      6.89 o 
 -11   8   6        9.79       12.00      2.29 o 
 -10   8   6      307.42      314.34      7.69 o 
  -9   8   6       63.21       56.26      8.81 o 
  -8   8   6      518.12      547.42     10.45 o 
  -7   8   6       63.00       71.67      9.69 o 
  -6   8   6        1.43        5.09      2.95 o 
  -5   8   6      124.46      122.96      6.09 o 
  -4   8   6        3.68        5.61      2.41 o 
  -3   8   6      201.63      216.59      8.68 o 
  -2   8   6      920.99      988.71     16.42 o 
  -1   8   6      633.64      655.07      8.90 o 
   0   8   6        7.95        7.70      1.10 o 
   1   8   6       74.69       72.57      3.03 o 
   2   8   6      106.85      118.58      2.13 o 
   3   8   6       14.98       13.44      1.51 o 
   4   8   6     2199.97     2197.32     34.74 o 
   5   8   6      328.54      372.68      5.05 o 
   6   8   6       89.94       89.94      4.31 o 
   7   8   6      410.80      425.89     14.44 o 
   8   8   6        7.93        9.98      4.78 o 
   9   8   6        4.51        5.83      4.51 o 
  10   8   6       18.95       21.61      5.11 o 
  11   8   6        0.02        4.03      4.63 o 
  12   8   6       27.92       21.42      5.16 o 
 -12   9   6      133.46       95.25     17.32 o 
 -11   9   6       49.18       36.26      5.73 o 
 -10   9   6        5.94        8.66      3.92 o 
  -9   9   6        1.11        7.16      2.49 o 
  -8   9   6      137.38      151.59     18.49 o 
  -7   9   6      100.23       99.40      6.71 o 
  -6   9   6      134.74      153.81      7.01 o 
  -5   9   6      250.74      287.89      7.21 o 
  -4   9   6      102.14      106.72      9.59 o 
  -3   9   6      172.81      176.12      6.95 o 
  -2   9   6      725.28      829.13     12.56 o 
  -1   9   6        8.87        8.42      1.42 o 
   0   9   6      246.89      223.02      5.78 o 
   1   9   6        2.32        2.61      0.75 o 
   2   9   6        3.58        4.70      1.27 o 
   3   9   6      575.41      568.75     13.72 o 
   4   9   6       30.01       33.94      5.15 o 
   5   9   6       69.38       66.74      8.78 o 
   6   9   6      264.23      248.83      7.88 o 
   7   9   6        4.88        5.37      3.48 o 
   8   9   6       24.56       19.61      4.31 o 
   9   9   6        2.93        4.09      3.06 o 
  10   9   6       15.33       23.99      5.64 o 
  11   9   6      211.56      218.52     11.15 o 
  12   9   6      231.58      289.43     13.62 o 
 -12  10   6        0.47        1.91      3.70 o 
 -11  10   6        0.48       -2.29      3.81 o 
 -10  10   6       93.91       77.68     13.37 o 
  -9  10   6     1024.57     1208.71     40.70 o 
  -8  10   6      208.41      221.85      9.14 o 
  -7  10   6      294.41      303.09      9.54 o 
  -6  10   6      391.30      408.92      9.02 o 
  -5  10   6      243.07      287.85      6.83 o 
  -4  10   6       70.17       98.81      7.83 o 
  -3  10   6      282.33      309.90     10.13 o 
  -2  10   6       52.66       53.29     10.28 o 
  -1  10   6       11.43        9.09      2.25 o 
   0  10   6      306.40      317.33      5.53 o 
   1  10   6      357.87      343.63      6.14 o 
   2  10   6       16.18       13.11      2.37 o 
   3  10   6      989.42     1032.69     28.05 o 
   4  10   6       87.48       71.53     10.56 o 
   5  10   6        7.01        9.85      3.19 o 
   6  10   6       13.44       15.83      4.17 o 
   7  10   6       10.54        7.56      3.94 o 
   8  10   6       81.39       79.39     12.63 o 
   9  10   6       49.32       47.67      7.51 o 
  10  10   6       20.13       28.74      4.59 o 
  11  10   6      568.96      687.16     30.36 o 
 -11  11   6        0.33        1.67      2.82 o 
 -10  11   6      198.84      205.59     10.24 o 
  -9  11   6       44.25       36.27      8.11 o 
  -8  11   6      170.27      178.94      8.23 o 
  -7  11   6      361.89      379.90     11.71 o 
  -6  11   6        3.12        4.76      4.39 o 
  -5  11   6      272.61      281.38      8.56 o 
  -4  11   6      772.28      822.90     16.22 o 
  -3  11   6      342.01      338.48      8.83 o 
  -2  11   6        0.98        3.50      1.85 o 
  -1  11   6      147.21      149.27      3.78 o 
   0  11   6       17.83       13.99      2.89 o 
   1  11   6      130.98      121.87      6.99 o 
   2  11   6      199.12      171.89      6.66 o 
   3  11   6       12.63        7.46      2.92 o 
   4  11   6        2.50        3.43      2.94 o 
   5  11   6      218.14      222.57      6.18 o 
   6  11   6       36.97       42.60      8.48 o 
   7  11   6        9.38       14.21      3.21 o 
   8  11   6       73.55       72.40     11.18 o 
   9  11   6      125.51      149.14     16.97 o 
  10  11   6       13.71       20.18      6.05 o 
  11  11   6       60.13       53.94     11.34 o 
 -11  12   6        1.24        5.92      3.14 o 
 -10  12   6        5.70        8.03      2.98 o 
  -9  12   6       55.06       53.32      8.44 o 
  -8  12   6      295.26      310.98     12.05 o 
  -7  12   6      765.49      833.59     20.43 o 
  -6  12   6      316.38      315.78     10.57 o 
  -5  12   6        7.97       10.40      3.42 o 
  -4  12   6      466.89      500.87     16.66 o 
  -3  12   6       23.12       16.95      4.05 o 
  -2  12   6       45.15       40.24      6.73 o 
  -1  12   6      138.86      146.36      8.66 o 
   0  12   6        1.29        3.48      2.58 o 
   1  12   6      198.03      175.26      6.38 o 
   2  12   6       57.54       57.46      4.39 o 
   3  12   6       37.95       40.84      6.05 o 
   4  12   6      267.69      258.08      7.99 o 
   5  12   6      136.25      132.95      8.78 o 
   6  12   6       69.07       66.01      9.57 o 
   7  12   6        3.79       10.80      3.51 o 
   8  12   6        4.62        9.80      3.87 o 
   9  12   6      136.71      134.33     14.00 o 
  10  12   6       26.22       31.18      5.68 o 
 -10  13   6       18.48       13.05      4.11 o 
  -9  13   6       29.72       19.61      4.64 o 
  -8  13   6        1.68        6.10      3.46 o 
  -7  13   6       73.76       69.57      9.78 o 
  -6  13   6      301.92      315.28      9.75 o 
  -5  13   6        3.64        4.14      5.27 o 
  -4  13   6       55.25       72.40     10.21 o 
  -3  13   6       69.11       79.30     13.22 o 
  -2  13   6        9.68        9.10      3.96 o 
  -1  13   6       82.24       72.69     14.74 o 
   0  13   6      199.63      190.95      6.81 o 
   1  13   6       33.89       33.76      4.72 o 
   2  13   6      214.01      221.74     21.30 o 
   3  13   6       14.67       16.44      4.95 o 
   4  13   6        0.92        2.76      2.96 o 
   5  13   6       14.33       17.69      3.74 o 
   6  13   6        1.18        5.06      3.48 o 
   7  13   6        6.73        7.85      2.73 o 
   8  13   6        0.67        6.01      3.02 o 
   9  13   6      185.83      227.22     20.51 o 
  -9  14   6      292.27      329.74     13.39 o 
  -8  14   6      142.10      125.04     20.57 o 
  -7  14   6      182.76      177.75     11.20 o 
  -6  14   6      391.48      441.59     10.28 o 
  -5  14   6      740.34      806.03     15.91 o 
  -4  14   6       36.60       41.04      7.12 o 
  -3  14   6       63.71       56.77      8.15 o 
  -2  14   6        0.47        5.97      3.62 o 
  -1  14   6       17.42       17.45      4.31 o 
   0  14   6        0.47        1.77      2.95 o 
   1  14   6       75.93       55.62      9.26 o 
   2  14   6       66.84       47.04     12.36 o 
   3  14   6       56.44       44.76      8.06 o 
   4  14   6      127.57      135.05     13.49 o 
   5  14   6       82.28       89.08     14.63 o 
   6  14   6       15.36       15.39      4.09 o 
   7  14   6       17.84       18.41      5.09 o 
   8  14   6       15.06       20.87      5.00 o 
  -8  15   6        3.47        7.00      6.33 o 
  -7  15   6       66.93       59.62     13.62 o 
  -6  15   6      456.99      508.89     32.04 o 
  -5  15   6      428.03      481.21     23.38 o 
  -4  15   6      241.61      275.87     11.91 o 
  -3  15   6       53.72       50.65      7.89 o 
  -2  15   6        0.05        6.55      3.11 o 
  -1  15   6       41.72       38.25      5.51 o 
   0  15   6        6.51        5.79      3.06 o 
   1  15   6       33.95       30.50      5.84 o 
   2  15   6        3.51        2.14      4.47 o 
   3  15   6        6.34       16.27      4.92 o 
   4  15   6        0.84        7.16      4.34 o 
   5  15   6       12.38       10.81      2.83 o 
   6  15   6      141.46      155.22     12.64 o 
   7  15   6       29.35       22.00      7.91 o 
  -6  16   6        7.71       10.84      5.17 o 
  -5  16   6      704.36      817.19     29.10 o 
  -4  16   6       19.50       12.46      5.06 o 
  -3  16   6      114.08      104.15     20.77 o 
  -2  16   6       59.04       43.84     10.25 o 
  -1  16   6       92.05       97.99     19.29 o 
   0  16   6       17.54       16.15      4.34 o 
   1  16   6        8.68        9.59      3.85 o 
   2  16   6       52.34       43.86     13.09 o 
   3  16   6      108.00       69.70     18.69 o 
   4  16   6        0.30        2.82      4.76 o 
   5  16   6        7.56       10.57      5.64 o 
   6  16   6       33.82       26.23      7.53 o 
  -4  17   6       14.71       15.86      4.78 o 
  -3  17   6       48.10       49.50      9.05 o 
  -2  17   6       40.48       30.73      9.70 o 
  -1  17   6       80.49       85.60     18.80 o 
   0  17   6        6.71       11.57      3.94 o 
   1  17   6        1.36        8.25      6.06 o 
   2  17   6       16.97       16.28      6.30 o 
   3  17   6       29.62       30.26      8.73 o 
 -14   1   7       32.26       30.77      7.85 o 
 -13   1   7       55.58       41.60      6.54 o 
 -12   1   7      172.76      207.12     13.06 o 
 -11   1   7       14.79       20.51      3.78 o 
 -10   1   7       12.18        8.59      2.09 o 
  -9   1   7      329.46      322.52      8.61 o 
  -8   1   7       29.24       27.76      4.81 o 
  -7   1   7       18.81       15.05      3.43 o 
  -6   1   7       30.18       32.40      5.47 o 
  -5   1   7      159.70      144.40      4.63 o 
  -4   1   7        9.75       10.84      2.37 o 
  -3   1   7      228.88      256.26      8.58 o 
  -2   1   7      111.78      111.89      4.07 o 
  -1   1   7      340.80      325.41      6.74 o 
   0   1   7        9.79       23.37      3.32 o 
   1   1   7       14.89       20.36      2.76 o 
   2   1   7       84.42      100.00      2.89 o 
   3   1   7      278.94      293.87      5.22 o 
   4   1   7      202.80      193.16      4.13 o 
   5   1   7        6.56        3.16      1.27 o 
   6   1   7       13.19       10.62      1.76 o 
   7   1   7      195.91      207.05      6.35 o 
   8   1   7     1985.84     1933.15     28.06 o 
   9   1   7       26.46       23.51      3.37 o 
  10   1   7       16.89       18.02      5.17 o 
  11   1   7        7.03       15.46      3.39 o 
  12   1   7       31.54       27.37      4.97 o 
  13   1   7       47.27       45.05      6.54 o 
 -14   2   7       15.78       17.16      5.74 o 
 -13   2   7      148.56      187.52      7.48 o 
 -12   2   7      115.34      100.39      7.43 o 
 -11   2   7        8.36        5.30      2.61 o 
 -10   2   7        8.53       11.01      2.80 o 
  -9   2   7       46.06       41.56      5.53 o 
  -8   2   7        5.23        8.61      2.37 o 
  -7   2   7       77.93       58.53      7.64 o 
  -6   2   7      237.78      258.71      7.50 o 
  -5   2   7      136.56      137.47      4.10 o 
  -4   2   7      551.51      591.68     11.57 o 
  -3   2   7        0.94        2.00      2.22 o 
  -2   2   7      111.64      140.98      3.22 o 
  -1   2   7       12.85       34.85      4.04 o 
   0   2   7      228.59      246.10      5.79 o 
   1   2   7      439.00      444.97      8.81 o 
   2   2   7      476.65      519.49      7.55 o 
   3   2   7        0.90        1.63      1.61 o 
   4   2   7       55.96       52.79      3.84 o 
   5   2   7     1066.60     1056.06     14.29 o 
   6   2   7      476.82      460.45      6.58 o 
   7   2   7       92.95       66.09      2.64 o 
   8   2   7       11.92       28.46      4.82 o 
   9   2   7      737.40      754.60     17.24 o 
  10   2   7       65.12       67.88      8.55 o 
  11   2   7        9.57        8.39      4.21 o 
  12   2   7      245.56      251.69      9.30 o 
  13   2   7       22.16       23.23      5.12 o 
 -14   3   7        4.81       10.98      3.87 o 
 -13   3   7        0.62        6.63      3.35 o 
 -12   3   7       77.80       76.42     13.48 o 
 -11   3   7        6.65        4.72      2.64 o 
 -10   3   7       28.70       24.60      3.90 o 
  -9   3   7      309.81      282.00      7.70 o 
  -8   3   7       13.04       14.68      3.10 o 
  -7   3   7       34.13       30.20      5.01 o 
  -6   3   7      221.20      207.21      5.62 o 
  -5   3   7        2.14        5.44      1.65 o 
  -4   3   7       86.79       92.77      3.23 o 
  -3   3   7       90.23       97.13      3.68 o 
  -2   3   7      139.81      131.54      2.95 o 
  -1   3   7       70.17       77.36      3.87 o 
   0   3   7       49.67       60.62      3.36 o 
   1   3   7      596.41      625.45      8.61 o 
   2   3   7        0.03        1.66      1.11 o 
   3   3   7      207.61      240.45      3.64 o 
   4   3   7        0.71        2.19      1.09 o 
   5   3   7      487.54      463.18      7.29 o 
   6   3   7       95.52       93.27      4.09 o 
   7   3   7      768.43      789.03     16.36 o 
   8   3   7     2480.04     2456.57     38.13 o 
   9   3   7     1373.41     1387.26     32.40 o 
  10   3   7        7.18        4.85      2.30 o 
  11   3   7       52.25       54.82      7.05 o 
  12   3   7       97.38      123.10     15.84 o 
  13   3   7       11.51       11.74      3.61 o 
 -14   4   7        0.01       -4.55      5.39 o 
 -13   4   7        4.82        5.60      2.96 o 
 -12   4   7        7.06        5.63      3.41 o 
 -11   4   7       24.10       27.92      5.93 o 
 -10   4   7        5.48        3.78      4.55 o 
  -9   4   7     1146.61     1132.26     15.62 o 
  -8   4   7       37.58       41.16      3.45 o 
  -7   4   7      930.72      955.62     15.08 o 
  -6   4   7      322.54      326.16      5.53 o 
  -5   4   7        1.81        0.39      1.62 o 
  -4   4   7      638.36      690.36     10.07 o 
  -3   4   7      384.30      402.93      9.81 o 
  -2   4   7       41.92       45.24      2.94 o 
  -1   4   7       29.72       33.09      4.17 o 
   0   4   7     1035.21     1067.90     13.90 o 
   1   4   7       50.45       46.83      2.53 o 
   2   4   7      241.53      257.39      4.90 o 
   3   4   7      152.74      143.22      3.64 o 
   4   4   7       38.91       33.85      2.68 o 
   5   4   7      451.92      432.81      8.42 o 
   6   4   7      621.45      590.60     13.85 o 
   7   4   7      240.54      226.27     11.66 o 
   8   4   7      280.28      275.97      6.91 o 
   9   4   7      164.75      184.20     20.07 o 
  10   4   7      100.82      104.86     11.62 o 
  11   4   7      125.78      123.83     16.26 o 
  12   4   7        7.94       14.41      4.20 o 
  13   4   7       20.73       18.60      7.52 o 
 -13   5   7       48.23       34.51      7.75 o 
 -12   5   7       46.52       52.80      8.58 o 
 -11   5   7      181.22      192.93     14.35 o 
 -10   5   7        0.31        8.66      3.60 o 
  -9   5   7     1086.10     1114.65     24.41 o 
  -8   5   7      101.71      119.32      4.61 o 
  -7   5   7      266.97      239.65      5.47 o 
  -6   5   7      302.39      299.13      6.05 o 
  -5   5   7      123.46      117.87      5.93 o 
  -4   5   7       20.95       22.32      3.06 o 
  -3   5   7      479.83      527.80      9.08 o 
  -2   5   7      382.06      400.20     11.05 o 
  -1   5   7        4.29        3.09      1.34 o 
   0   5   7      109.77      103.93      2.29 o 
   1   5   7      433.35      426.22      6.65 o 
   2   5   7      111.04      108.67      3.00 o 
   3   5   7        0.33        1.49      0.87 o 
   4   5   7     2117.11     2193.89     34.14 o 
   5   5   7     2658.05     2624.71     28.45 o 
   6   5   7        0.83       -2.14      2.14 o 
   7   5   7       33.97       38.60      5.61 o 
   8   5   7       37.56       31.52      4.71 o 
   9   5   7      308.92      335.97     10.17 o 
  10   5   7      237.56      251.67      6.83 o 
  11   5   7       41.39       31.13      4.30 o 
  12   5   7        5.82        9.11      4.80 o 
  13   5   7       80.66       76.03     15.68 o 
 -13   6   7        5.60        6.15      2.41 o 
 -12   6   7        2.06        1.11      2.79 o 
 -11   6   7        4.00        9.28      3.26 o 
 -10   6   7        0.54        4.14      3.08 o 
  -9   6   7       11.54       12.08      4.45 o 
  -8   6   7       18.48       19.80      3.67 o 
  -7   6   7       15.82       10.99      2.59 o 
  -6   6   7      807.64      853.27     22.01 o 
  -5   6   7      280.35      294.87      9.68 o 
  -4   6   7       17.13       14.89      2.54 o 
  -3   6   7        0.14        1.01      1.74 o 
  -2   6   7       56.57       55.34      3.75 o 
  -1   6   7       45.06       38.38      4.31 o 
   0   6   7       24.32       24.06      3.24 o 
   1   6   7      164.92      172.93      4.29 o 
   2   6   7      176.31      177.53      3.96 o 
   3   6   7      745.19      722.76     10.52 o 
   4   6   7     3626.69     3787.39     60.23 o 
   5   6   7      520.11      524.73     11.77 o 
   6   6   7        6.77       10.23      2.76 o 
   7   6   7      266.19      246.38      7.11 o 
   8   6   7       60.08       68.84      4.94 o 
   9   6   7      133.69      122.18      6.38 o 
  10   6   7      106.43      119.28     16.64 o 
  11   6   7      106.31       95.53     15.15 o 
  12   6   7        0.46        4.22      5.11 o 
 -13   7   7       25.12       18.23      5.00 o 
 -12   7   7        1.61        4.92      3.16 o 
 -11   7   7       13.45       13.66      3.87 o 
 -10   7   7      101.76       77.57     12.11 o 
  -9   7   7      646.84      672.52     18.34 o 
  -8   7   7       54.78       60.02      7.46 o 
  -7   7   7        1.68        4.19      2.17 o 
  -6   7   7      809.72      819.92     14.88 o 
  -5   7   7       69.84       77.22      6.52 o 
  -4   7   7      470.99      478.88      8.84 o 
  -3   7   7      446.74      455.75      7.09 o 
  -2   7   7        3.57        1.69      1.46 o 
  -1   7   7        3.12        2.52      1.09 o 
   0   7   7        6.47        5.46      1.14 o 
   1   7   7      133.90      126.23      2.95 o 
   2   7   7       39.77       39.97      3.97 o 
   3   7   7       24.28       23.18      3.55 o 
   4   7   7      820.50      851.42     15.61 o 
   5   7   7     1062.57     1104.19     19.14 o 
   6   7   7       46.13       50.26      7.41 o 
   7   7   7      374.37      420.31     13.28 o 
   8   7   7      258.20      267.15     10.16 o 
   9   7   7      258.65      265.66      9.76 o 
  10   7   7       51.97       57.41      7.23 o 
  11   7   7        3.17        4.82      2.85 o 
  12   7   7      116.13      118.67     17.90 o 
 -12   8   7        8.82        4.61      3.36 o 
 -11   8   7        5.28        4.70      2.89 o 
 -10   8   7      675.14      663.68     13.42 o 
  -9   8   7      100.00      108.90     12.55 o 
  -8   8   7      136.26      131.46     15.82 o 
  -7   8   7      233.06      242.37      7.42 o 
  -6   8   7       49.45       51.53      6.78 o 
  -5   8   7      106.08      109.85     11.50 o 
  -4   8   7     1257.91     1335.53     21.48 o 
  -3   8   7      622.70      621.53     12.66 o 
  -2   8   7       16.44       16.22      2.56 o 
  -1   8   7      633.89      624.70      7.82 o 
   0   8   7        4.41        4.78      1.48 o 
   1   8   7       19.09       13.40      2.43 o 
   2   8   7        1.37        3.05      1.67 o 
   3   8   7       87.74       88.29      3.70 o 
   4   8   7     1218.40     1243.77     21.02 o 
   5   8   7      975.51     1031.87     19.88 o 
   6   8   7       41.38       43.81      6.23 o 
   7   8   7       66.64       67.13      8.85 o 
   8   8   7      197.23      191.60     10.40 o 
   9   8   7       24.21       21.00      6.11 o 
  10   8   7      222.43      245.54     10.90 o 
  11   8   7       46.58       38.37      8.31 o 
  12   8   7        2.16       -0.78      4.95 o 
 -12   9   7       32.93       33.87      7.13 o 
 -11   9   7       90.59       74.10     14.95 o 
 -10   9   7      261.89      264.34      8.16 o 
  -9   9   7       53.26       37.15      7.25 o 
  -8   9   7       22.51       17.83      4.92 o 
  -7   9   7       21.38       19.77      5.26 o 
  -6   9   7       21.79       18.29      3.61 o 
  -5   9   7       12.43       12.74      2.42 o 
  -4   9   7      105.73      107.89      6.07 o 
  -3   9   7        0.01        1.75      2.69 o 
  -2   9   7     1598.91     1740.98     36.36 o 
  -1   9   7       22.79       34.40      3.54 o 
   0   9   7       74.38       71.85      2.71 o 
   1   9   7      182.56      195.51      3.60 o 
   2   9   7        0.72        1.84      1.66 o 
   3   9   7       49.68       42.33      6.45 o 
   4   9   7        3.97        3.90      2.48 o 
   5   9   7      186.20      193.05      6.62 o 
   6   9   7      297.68      307.20     10.12 o 
   7   9   7        0.16        0.79      3.91 o 
   8   9   7      104.29      109.71     24.41 o 
   9   9   7      174.89      174.07     12.87 o 
  10   9   7       22.54       18.23      5.78 o 
  11   9   7      189.82      196.42     10.60 o 
 -11  10   7      168.88      157.58     11.45 o 
 -10  10   7       50.09       43.78      7.59 o 
  -9  10   7        8.50        7.97      3.92 o 
  -8  10   7      139.30      125.55     17.30 o 
  -7  10   7        4.31        3.57      3.72 o 
  -6  10   7        2.83        5.93      2.84 o 
  -5  10   7      291.43      301.91     10.25 o 
  -4  10   7      306.92      313.26     10.06 o 
  -3  10   7       96.78      128.24      7.04 o 
  -2  10   7        1.51        6.01      2.50 o 
  -1  10   7      105.09       85.61      5.81 o 
   0  10   7        0.34        2.05      2.20 o 
   1  10   7        8.68        5.42      2.38 o 
   2  10   7       64.09       59.39      8.52 o 
   3  10   7       74.77       65.61      8.78 o 
   4  10   7       44.93       43.68      8.39 o 
   5  10   7        2.61        3.57      3.04 o 
   6  10   7       21.98       24.33      4.71 o 
   7  10   7        2.81        0.78      3.13 o 
   8  10   7        9.98       14.93      3.29 o 
   9  10   7        2.36        3.62      3.75 o 
  10  10   7       36.42       31.12      7.71 o 
  11  10   7       67.19       69.04     14.69 o 
 -11  11   7       70.16       43.77      8.34 o 
 -10  11   7        2.22        7.41      4.14 o 
  -9  11   7      293.21      298.50      7.28 o 
  -8  11   7        0.13        1.28      2.60 o 
  -7  11   7       27.04       27.96      4.56 o 
  -6  11   7       90.03       83.69     12.06 o 
  -5  11   7        9.68        7.03      3.09 o 
  -4  11   7     1301.19     1372.16     28.17 o 
  -3  11   7      300.04      278.18      8.47 o 
  -2  11   7      212.73      194.81      8.19 o 
  -1  11   7        5.49        6.00      3.25 o 
   0  11   7      177.66      188.81      9.19 o 
   1  11   7       30.24       27.02      6.13 o 
   2  11   7       17.91       16.83      3.45 o 
   3  11   7      195.04      196.96      6.91 o 
   4  11   7       19.83       17.11      3.71 o 
   5  11   7      157.58      161.62      8.01 o 
   6  11   7       24.65       26.40      5.07 o 
   7  11   7       72.04       68.76     11.64 o 
   8  11   7        1.83        0.67      3.28 o 
   9  11   7        0.78        2.85      3.73 o 
  10  11   7        6.44        5.49      3.82 o 
 -10  12   7        8.54        4.10      3.84 o 
  -9  12   7        9.03        3.67      3.15 o 
  -8  12   7      252.38      261.34      7.31 o 
  -7  12   7      381.53      411.26     11.70 o 
  -6  12   7      145.18      162.47     11.16 o 
  -5  12   7       73.55       68.02     11.61 o 
  -4  12   7      469.27      482.38      9.53 o 
  -3  12   7      184.92      199.22     13.37 o 
  -2  12   7      207.10      219.56     11.06 o 
  -1  12   7      428.18      497.99     15.39 o 
   0  12   7      258.06      247.06      8.49 o 
   1  12   7        7.67        6.26      4.53 o 
   2  12   7       25.99       24.09      5.17 o 
   3  12   7      169.23      145.22     11.06 o 
   4  12   7      139.99      127.94      7.44 o 
   5  12   7      106.65      112.33      8.58 o 
   6  12   7      162.47      186.16      6.49 o 
   7  12   7       45.33       43.49      7.09 o 
   8  12   7        0.40        4.19      3.21 o 
   9  12   7       79.62       85.70     15.59 o 
  -9  13   7       50.39       39.58      8.58 o 
  -8  13   7       67.66       60.57     10.70 o 
  -7  13   7      128.04      114.11     20.22 o 
  -6  13   7       58.96       67.47     10.21 o 
  -5  13   7      125.67      125.86     17.26 o 
  -4  13   7       89.87       81.51     13.74 o 
  -3  13   7       30.16       37.13      6.00 o 
  -2  13   7      394.00      362.16     11.03 o 
  -1  13   7       99.73       88.23     16.12 o 
   0  13   7       14.09       12.84      5.21 o 
   1  13   7      205.87      212.86     14.59 o 
   2  13   7      117.26      118.72     22.50 o 
   3  13   7      158.58      161.27     27.32 o 
   4  13   7        6.58        9.89      4.78 o 
   5  13   7       45.11       44.61      7.65 o 
   6  13   7        0.24        6.69      3.07 o 
   7  13   7       56.92       55.98     12.15 o 
   8  13   7        4.02        7.39      4.30 o 
  -8  14   7      131.30      111.88     19.86 o 
  -7  14   7       45.56       44.27     10.40 o 
  -6  14   7        0.37        4.49      3.74 o 
  -5  14   7       31.55       27.01      7.30 o 
  -4  14   7       20.28       18.23      4.78 o 
  -3  14   7       33.28       29.49      5.78 o 
  -2  14   7        0.60        3.65      3.27 o 
  -1  14   7       34.58       25.83      5.97 o 
   0  14   7        0.54        1.04      5.71 o 
   1  14   7        0.16        5.10      3.33 o 
   2  14   7       12.04       19.92      4.35 o 
   3  14   7       38.58       32.08      7.03 o 
   4  14   7        0.42        1.71      4.00 o 
   5  14   7        5.40        5.47      4.84 o 
   6  14   7       38.97       36.21     10.46 o 
   7  14   7      149.30      177.60     12.38 o 
  -6  15   7      433.73      481.04     20.11 o 
  -5  15   7      139.14      158.11     13.97 o 
  -4  15   7       33.55       26.54      7.06 o 
  -3  15   7       63.50       74.32     11.48 o 
  -2  15   7        9.75       12.45      4.36 o 
  -1  15   7       41.36       43.86      7.98 o 
   0  15   7       81.01       73.84     17.51 o 
   1  15   7      109.50       90.44     21.25 o 
   2  15   7      204.75      212.08     15.21 o 
   3  15   7       68.30       57.49     13.76 o 
   4  15   7       15.19       17.58      6.28 o 
   5  15   7       14.59       17.98      7.25 o 
   6  15   7      121.24      132.24     29.51 o 
  -5  16   7      103.15       92.68     29.36 o 
  -4  16   7       19.20       10.69      4.04 o 
  -3  16   7       34.23       31.91      9.08 o 
  -2  16   7       11.96       12.91      4.65 o 
  -1  16   7      134.84      112.62     17.47 o 
   0  16   7       15.21       15.21      5.12 o 
   1  16   7        0.00        0.69      5.19 o 
   2  16   7       11.02        6.60      4.30 o 
   3  16   7       99.60       81.01     22.08 o 
   4  16   7        0.14       -0.05      6.19 o 
 -13   0   8      200.21      122.82     37.71 o 
 -12   0   8      560.41      512.92     12.08 o 
 -11   0   8       81.48       64.72     13.47 o 
 -10   0   8       26.00       29.05      5.71 o 
  -9   0   8     1025.49      909.74     25.50 o 
  -8   0   8      718.22      638.06     16.07 o 
  -7   0   8        2.45        9.62      3.19 o 
  -6   0   8      179.83      188.33      9.39 o 
  -5   0   8        0.01       -1.78      3.36 o 
  -4   0   8      126.62      122.75     11.01 o 
  -3   0   8        2.09        7.91      2.73 o 
  -2   0   8      406.82      420.81     12.16 o 
  -1   0   8     1754.15     1878.96    113.01 o 
   0   0   8      297.06      279.03     19.10 o 
   1   0   8     1426.80     1482.43     30.18 o 
   2   0   8       81.17       82.49      5.87 o 
   3   0   8     1062.37     1147.98     45.02 o 
   4   0   8      215.91      210.21      6.37 o 
   5   0   8      445.20      428.65     12.81 o 
   6   0   8      310.71      263.24      6.05 o 
   7   0   8      287.91      265.51     10.51 o 
   8   0   8        6.84        6.32      2.67 o 
   9   0   8       13.77       17.09      5.38 o 
  10   0   8       18.94       27.60     11.02 o 
  11   0   8      184.37      172.51     30.51 o 
  12   0   8       50.48       43.64     12.03 o 
  13   0   8        2.70       -2.36     11.75 o 
 -13   1   8      476.52      544.50     13.58 o 
 -12   1   8      228.54      235.90     13.08 o 
 -11   1   8      162.39      153.38     12.08 o 
 -10   1   8       72.01       84.06      6.75 o 
  -9   1   8       56.70       52.44      6.36 o 
  -8   1   8        7.85       13.02      2.27 o 
  -7   1   8      236.14      196.96      4.72 o 
  -6   1   8      178.33      152.19      4.64 o 
  -5   1   8       19.61       21.66      3.01 o 
  -4   1   8        2.60        3.20      1.67 o 
  -3   1   8       43.66       41.91      4.96 o 
  -2   1   8     1924.88     2013.43     27.47 o 
  -1   1   8      757.36      797.11     12.69 o 
   0   1   8       65.64       66.45      5.08 o 
   1   1   8       32.45       31.77      4.20 o 
   2   1   8      241.50      225.18      5.82 o 
   3   1   8       28.97       29.62      3.93 o 
   4   1   8      169.30      186.15      3.84 o 
   5   1   8       91.78       87.13      5.11 o 
   6   1   8       71.58       65.23      4.48 o 
   7   1   8      579.58      523.29     11.16 o 
   8   1   8        5.87        2.55      1.97 o 
   9   1   8       70.50       62.46      9.44 o 
  10   1   8       73.25       63.75      8.86 o 
  11   1   8       69.93       75.77     10.22 o 
  12   1   8        7.99        9.60      4.05 o 
 -13   2   8        6.66        3.97      3.47 o 
 -12   2   8      182.43      192.45     11.64 o 
 -11   2   8      204.89      225.90      7.38 o 
 -10   2   8      107.53      114.89      7.22 o 
  -9   2   8      239.72      254.75      7.08 o 
  -8   2   8       10.41       12.37      2.68 o 
  -7   2   8      458.56      463.81      9.13 o 
  -6   2   8      115.62      122.47      6.17 o 
  -5   2   8       38.62       42.08      5.23 o 
  -4   2   8      794.08      821.03     13.41 o 
  -3   2   8      210.12      199.52      7.53 o 
  -2   2   8      408.90      421.57     10.73 o 
  -1   2   8      113.92      116.06      4.56 o 
   0   2   8       32.08       34.82      4.71 o 
   1   2   8       32.75       31.65      4.52 o 
   2   2   8        5.90        9.46      1.77 o 
   3   2   8      250.35      238.19      5.78 o 
   4   2   8       18.65       19.32      3.18 o 
   5   2   8       61.80       49.49      4.04 o 
   6   2   8      335.79      315.60      5.62 o 
   7   2   8      256.35      215.20      7.52 o 
   8   2   8       28.87       29.54      5.20 o 
   9   2   8       83.60       93.58      6.31 o 
  10   2   8       75.09       65.55      9.67 o 
  11   2   8       16.56       14.88      4.20 o 
  12   2   8       27.08       32.69      6.86 o 
 -13   3   8      209.49      259.54      9.18 o 
 -12   3   8        5.15       10.88      3.71 o 
 -11   3   8       15.69       11.77      3.17 o 
 -10   3   8      213.02      186.11      8.23 o 
  -9   3   8        7.85        9.96      2.75 o 
  -8   3   8      137.39      139.07      6.36 o 
  -7   3   8       40.36       35.45      4.72 o 
  -6   3   8       15.34       11.78      2.96 o 
  -5   3   8      136.29      107.19      5.80 o 
  -4   3   8      147.61      173.23      5.51 o 
  -3   3   8      971.96     1016.26     28.54 o 
  -2   3   8       17.63       14.75      3.04 o 
  -1   3   8       11.00       13.00      2.30 o 
   0   3   8     1260.65     1385.93     21.16 o 
   1   3   8        0.19        2.04      1.09 o 
   2   3   8        0.66        1.13      1.12 o 
   3   3   8       11.10       11.42      2.25 o 
   4   3   8      137.82      115.86      4.22 o 
   5   3   8        2.20        7.97      2.53 o 
   6   3   8      117.60      111.49      6.23 o 
   7   3   8       63.08       67.33      5.26 o 
   8   3   8        0.83        1.99      2.30 o 
   9   3   8       85.92       74.60      5.63 o 
  10   3   8       51.45       43.14      8.11 o 
  11   3   8        5.68        4.23      4.71 o 
  12   3   8       44.83       44.95      7.89 o 
 -13   4   8        0.17        5.95      3.08 o 
 -12   4   8       95.09       91.78     14.38 o 
 -11   4   8       40.37       34.20      6.39 o 
 -10   4   8       76.13       54.91      9.33 o 
  -9   4   8      225.02      249.14      7.56 o 
  -8   4   8      610.01      554.93     13.29 o 
  -7   4   8        0.11        2.26      2.15 o 
  -6   4   8       50.83       57.35      6.06 o 
  -5   4   8        1.50        3.33      2.60 o 
  -4   4   8       12.94       12.54      1.80 o 
  -3   4   8      870.68      874.82     21.47 o 
  -2   4   8      186.77      189.21      5.62 o 
  -1   4   8       92.62       93.53      4.53 o 
   0   4   8        1.38        5.65      1.68 o 
   1   4   8     1231.40     1247.25     18.20 o 
   2   4   8      138.94      126.56      6.08 o 
   3   4   8       20.79       19.07      3.13 o 
   4   4   8       94.80       82.31      2.65 o 
   5   4   8       41.05       40.76      4.74 o 
   6   4   8       32.15       35.19      5.35 o 
   7   4   8        7.21        7.21      2.03 o 
   8   4   8       35.13       41.26      6.83 o 
   9   4   8       78.73       66.28     12.52 o 
  10   4   8       66.29       87.50      9.65 o 
  11   4   8       42.85       36.51      6.14 o 
  12   4   8        1.52        7.66      4.44 o 
 -13   5   8       42.25       29.03      9.46 o 
 -12   5   8       27.26       23.06      5.08 o 
 -11   5   8        7.00        7.91      3.23 o 
 -10   5   8       28.61       23.68      4.35 o 
  -9   5   8      104.96       98.77     14.61 o 
  -8   5   8      334.35      320.33     10.39 o 
  -7   5   8        1.21        4.92      3.13 o 
  -6   5   8      476.66      493.99     11.60 o 
  -5   5   8      111.70      105.64      3.68 o 
  -4   5   8       70.27       76.36      7.74 o 
  -3   5   8      210.25      191.07      4.25 o 
  -2   5   8     1400.83     1412.06     13.71 o 
  -1   5   8      974.75      968.40     23.10 o 
   0   5   8      463.57      519.95     13.59 o 
   1   5   8       42.90       42.32      5.43 o 
   2   5   8      457.77      457.36      7.95 o 
   3   5   8       79.48       74.22      6.36 o 
   4   5   8      164.15      173.39      7.01 o 
   5   5   8       32.95       39.06      6.19 o 
   6   5   8       31.24       40.61      5.89 o 
   7   5   8        5.01        6.78      2.82 o 
   8   5   8       64.80       54.65      7.80 o 
   9   5   8       22.52       20.55      4.67 o 
  10   5   8      136.33      138.88     15.25 o 
  11   5   8       67.00       46.79      8.52 o 
  12   5   8       19.13       27.79      8.24 o 
 -12   6   8      279.05      329.39      9.41 o 
 -11   6   8        2.17        3.77      3.98 o 
 -10   6   8        4.93        8.76      3.95 o 
  -9   6   8        6.49        7.48      3.36 o 
  -8   6   8       18.36       15.53      4.04 o 
  -7   6   8        0.06        5.22      2.66 o 
  -6   6   8      175.12      184.15      6.77 o 
  -5   6   8      100.33      104.08      7.21 o 
  -4   6   8     1352.27     1419.90     24.17 o 
  -3   6   8      115.27      115.32      3.86 o 
  -2   6   8      271.13      273.86      6.65 o 
  -1   6   8      201.62      197.10      4.87 o 
   0   6   8        8.37       12.30      2.38 o 
   1   6   8      977.42      961.17     17.13 o 
   2   6   8       12.35       11.05      2.01 o 
   3   6   8      185.43      180.53      5.25 o 
   4   6   8       37.94       49.32      7.03 o 
   5   6   8       18.93       22.19      4.17 o 
   6   6   8        3.66        6.47      2.56 o 
   7   6   8       76.98       84.47      5.58 o 
   8   6   8       37.40       30.49      5.86 o 
   9   6   8       24.10       29.86      6.30 o 
  10   6   8      207.95      204.06      8.71 o 
  11   6   8       57.67       45.28      8.82 o 
  12   6   8       59.37       59.14     12.34 o 
 -12   7   8        2.25        1.54      3.39 o 
 -11   7   8       28.11       27.90      5.85 o 
 -10   7   8      115.93      104.58     17.25 o 
  -9   7   8        0.74        4.77      2.78 o 
  -8   7   8       11.12        7.04      3.03 o 
  -7   7   8       18.45       11.13      4.15 o 
  -6   7   8        3.54        4.22      2.78 o 
  -5   7   8       10.98       12.05      8.45 o 
  -4   7   8      161.80      160.15      7.29 o 
  -3   7   8     1097.72     1149.50     21.34 o 
  -2   7   8      253.75      253.95      7.87 o 
  -1   7   8        7.62       10.52      2.02 o 
   0   7   8        2.27        1.32      1.51 o 
   1   7   8      419.27      436.33      8.83 o 
   2   7   8      286.69      299.59      7.27 o 
   3   7   8      312.08      364.64      8.40 o 
   4   7   8      868.60      873.95     15.26 o 
   5   7   8      657.34      709.77     11.63 o 
   6   7   8       45.43       46.39      4.16 o 
   7   7   8        0.84        3.35      3.54 o 
   8   7   8      144.13      164.05     12.73 o 
   9   7   8      561.55      598.60     21.75 o 
  10   7   8      439.41      532.06     10.83 o 
  11   7   8       57.16       46.75      9.33 o 
 -11   8   8       21.12       19.52      5.58 o 
 -10   8   8       86.20       69.21     11.24 o 
  -9   8   8      400.27      414.08     16.71 o 
  -8   8   8       84.76       83.78     11.33 o 
  -7   8   8        6.64        1.68      3.87 o 
  -6   8   8       82.26       86.83     11.63 o 
  -5   8   8      125.55      139.89      6.04 o 
  -4   8   8       79.57       79.78     11.20 o 
  -3   8   8      399.06      407.48     11.52 o 
  -2   8   8      199.60      195.24      7.99 o 
  -1   8   8      228.88      215.90      4.33 o 
   0   8   8      705.78      724.52     11.75 o 
   1   8   8       14.14       11.79      2.20 o 
   2   8   8      652.34      644.14     14.57 o 
   3   8   8      349.61      302.74      6.84 o 
   4   8   8      289.34      271.80     11.93 o 
   5   8   8       47.60       42.68      8.40 o 
   6   8   8       69.49       56.41      8.85 o 
   7   8   8        2.88        1.70      3.09 o 
   8   8   8        0.11        3.84      4.50 o 
   9   8   8       10.95       18.77      7.57 o 
  10   8   8       87.40      109.09      9.15 o 
  11   8   8      105.65       85.43     17.39 o 
 -11   9   8        4.76        5.08      3.71 o 
 -10   9   8       62.09       59.39      8.99 o 
  -9   9   8       38.11       30.77      6.50 o 
  -8   9   8       11.46       11.24      2.52 o 
  -7   9   8       22.53       23.08      4.51 o 
  -6   9   8       27.58       33.01      5.81 o 
  -5   9   8       29.13       29.11      4.76 o 
  -4   9   8      361.76      373.47      9.72 o 
  -3   9   8      136.94      127.35      5.19 o 
  -2   9   8      134.57      127.92      7.20 o 
  -1   9   8        2.25        4.79      2.19 o 
   0   9   8      268.47      283.18      6.13 o 
   1   9   8        1.26        3.38      1.57 o 
   2   9   8      378.45      354.94      9.22 o 
   3   9   8        4.55        6.41      3.34 o 
   4   9   8        2.49        2.58      3.12 o 
   5   9   8       48.38       40.48      6.51 o 
   6   9   8       22.06       16.93      4.75 o 
   7   9   8       23.67       29.06      6.29 o 
   8   9   8       59.69       57.12      9.43 o 
   9   9   8      110.35      111.78     18.24 o 
  10   9   8      332.35      389.99     13.55 o 
 -10  10   8       28.54       22.42      6.37 o 
  -9  10   8       83.58       78.20     13.00 o 
  -8  10   8       18.28       15.43      3.53 o 
  -7  10   8      155.61      157.04     19.21 o 
  -6  10   8       16.53       18.40      3.28 o 
  -5  10   8        0.01       -1.24      3.17 o 
  -4  10   8       87.09       85.87     11.49 o 
  -3  10   8        8.89        8.24      3.38 o 
  -2  10   8       25.81       19.56      4.78 o 
  -1  10   8      327.59      317.13     19.78 o 
   0  10   8      300.37      281.29      8.90 o 
   1  10   8      378.26      354.45     13.05 o 
   2  10   8      315.40      273.68      8.76 o 
   3  10   8      128.11      126.75      8.26 o 
   4  10   8        8.39        5.47      3.41 o 
   5  10   8       26.27       19.08      4.75 o 
   6  10   8       76.93       74.26     16.25 o 
   7  10   8       22.36       20.56      5.88 o 
   8  10   8      677.62      820.76     25.97 o 
   9  10   8       31.63       30.70      6.64 o 
  10  10   8      285.65      277.51     11.82 o 
 -10  11   8       16.54       15.67      4.73 o 
  -9  11   8        0.03        6.37      2.91 o 
  -8  11   8       38.72       33.48      5.41 o 
  -7  11   8       26.61       24.00      4.23 o 
  -6  11   8      104.73       90.94     10.38 o 
  -5  11   8      330.92      334.48     15.21 o 
  -4  11   8        0.35        5.03      2.02 o 
  -3  11   8      205.08      192.42      8.00 o 
  -2  11   8       70.72       53.19      9.10 o 
  -1  11   8       27.12       14.26      5.06 o 
   0  11   8      113.41       91.90     18.36 o 
   1  11   8      156.64      129.91     25.96 o 
   2  11   8       12.65        9.69      4.27 o 
   3  11   8       43.78       51.28      9.82 o 
   4  11   8       74.47       71.74     13.82 o 
   5  11   8        0.02        2.58      3.90 o 
   6  11   8        5.82       10.92      3.83 o 
   7  11   8       14.17        6.98      3.54 o 
   8  11   8      565.97      643.37     11.39 o 
   9  11   8        0.13        9.03      3.41 o 
  -9  12   8      106.60       86.51     16.20 o 
  -8  12   8        3.02        5.18      3.89 o 
  -7  12   8       49.89       39.73      7.58 o 
  -6  12   8        4.99        7.69      3.19 o 
  -5  12   8       45.91       41.89      7.47 o 
  -4  12   8        0.40        6.92      3.37 o 
  -3  12   8       31.89       37.32      6.90 o 
  -2  12   8       57.94       56.54      9.12 o 
  -1  12   8      121.78      101.68      7.53 o 
   0  12   8       21.80       26.40      7.94 o 
   1  12   8       98.19       94.02     17.51 o 
   2  12   8       15.21       20.11      6.72 o 
   3  12   8       62.99       56.21     11.41 o 
   4  12   8       84.01       81.28     17.67 o 
   5  12   8       68.95       68.46     13.87 o 
   6  12   8       89.65      110.92      8.67 o 
   7  12   8       15.74       15.67      3.90 o 
   8  12   8       29.09       35.82      6.41 o 
  -8  13   8      103.34       87.31     14.43 o 
  -7  13   8        8.48       10.58      5.24 o 
  -6  13   8        3.15        3.02      4.18 o 
  -5  13   8       89.96       65.08     11.80 o 
  -4  13   8       35.80       35.19      5.08 o 
  -3  13   8        2.64        4.06      3.77 o 
  -2  13   8        6.66        4.61      3.92 o 
  -1  13   8      125.50      114.24     26.67 o 
   0  13   8      240.48      237.12     23.11 o 
   1  13   8        0.19        6.39      3.66 o 
   2  13   8       44.61       41.38      8.30 o 
   3  13   8       67.09       57.77      9.62 o 
   4  13   8       31.24       21.30     10.35 o 
   5  13   8       22.90       19.88      5.17 o 
   6  13   8       63.17       51.15     12.95 o 
   7  13   8        0.58        0.92      4.09 o 
  -6  14   8        2.43        7.92      3.31 o 
  -5  14   8        3.62        5.04      3.88 o 
  -4  14   8       18.69       23.21      5.95 o 
  -3  14   8       49.82       38.17      7.43 o 
  -2  14   8       41.36       37.59      8.51 o 
  -1  14   8       13.89        5.61      5.30 o 
   0  14   8        4.67        8.35      6.08 o 
   1  14   8      147.11      118.83     29.78 o 
   2  14   8      125.35       95.90     21.69 o 
   3  14   8        0.09       -1.52      6.93 o 
   4  14   8       92.65       84.14     18.97 o 
   5  14   8       24.99       14.64      6.98 o 
   6  14   8        9.76       12.52      6.14 o 
  -5  15   8        9.19        6.57      5.14 o 
  -4  15   8        0.70        0.15      5.78 o 
  -3  15   8       26.20       26.92      7.07 o 
  -2  15   8        0.02       -2.62      5.42 o 
  -1  15   8       13.24       11.68      7.29 o 
   0  15   8       56.44       38.74      8.72 o 
   1  15   8       49.77       26.49      8.65 o 
   2  15   8        7.76        8.78      6.78 o 
   3  15   8       12.66        8.68      5.35 o 
   4  15   8      172.27      220.33     13.59 o 
  -1  16   8       22.88       22.09      8.93 o 
   0  16   8       15.08       15.33     11.20 o 
 -12   1   9      116.74       85.85     16.93 o 
 -11   1   9       59.00       61.52      9.33 o 
 -10   1   9        3.99        3.71      2.91 o 
  -9   1   9       17.49       22.63      4.35 o 
  -8   1   9      145.52      130.20      8.26 o 
  -7   1   9       15.22        8.72      2.23 o 
  -6   1   9       71.01       71.49      9.48 o 
  -5   1   9        2.66       -1.31      2.37 o 
  -4   1   9       51.66       46.14      6.06 o 
  -3   1   9      242.51      243.37      4.99 o 
  -2   1   9     1148.06     1133.69     13.76 o 
  -1   1   9     1046.17     1067.08     13.92 o 
   0   1   9      174.71      178.43      5.29 o 
   1   1   9       29.47       29.61      3.86 o 
   2   1   9      118.85      102.46      3.84 o 
   3   1   9      193.31      198.70      4.16 o 
   4   1   9       34.80       30.29      3.96 o 
   5   1   9      701.80      654.28     11.19 o 
   6   1   9        4.66        5.41      2.49 o 
   7   1   9       44.08       27.02      4.37 o 
   8   1   9       60.27       53.57      9.70 o 
   9   1   9       71.08       63.85     13.57 o 
  10   1   9        1.41        7.65      3.31 o 
  11   1   9        7.94        6.43      3.68 o 
  12   1   9        2.47        9.35      5.07 o 
 -12   2   9        2.04        1.81      3.38 o 
 -11   2   9       45.23       39.35      7.35 o 
 -10   2   9        1.52        4.85      2.84 o 
  -9   2   9       15.13        9.52      3.41 o 
  -8   2   9       80.52       74.25     10.92 o 
  -7   2   9      158.13      152.59      6.40 o 
  -6   2   9       21.50       13.22      3.37 o 
  -5   2   9      119.91      125.95      4.66 o 
  -4   2   9      847.74      893.73     14.80 o 
  -3   2   9     1209.55     1223.85     41.14 o 
  -2   2   9      307.90      319.27      6.62 o 
  -1   2   9     2283.35     2414.49     43.30 o 
   0   2   9      500.81      500.08      7.85 o 
   1   2   9        7.19        6.91      2.26 o 
   2   2   9       29.84       24.80      3.55 o 
   3   2   9       94.85       95.04      3.82 o 
   4   2   9      273.29      252.81      6.63 o 
   5   2   9      414.77      389.21      6.72 o 
   6   2   9        2.93        4.11      1.84 o 
   7   2   9       69.62       66.57      4.47 o 
   8   2   9        3.39        9.14      3.12 o 
   9   2   9        4.84       11.24      4.20 o 
  10   2   9      141.60      158.24     13.09 o 
  11   2   9      112.89       86.49     18.55 o 
 -12   3   9       18.83       16.94      4.94 o 
 -11   3   9       77.18       59.65     11.64 o 
 -10   3   9       28.02       24.45      5.54 o 
  -9   3   9      249.70      220.60      8.29 o 
  -8   3   9       10.86        9.32      3.24 o 
  -7   3   9      611.66      598.31     13.78 o 
  -6   3   9      149.07      141.57      5.52 o 
  -5   3   9        8.66        7.28      2.09 o 
  -4   3   9       26.06       24.10      3.53 o 
  -3   3   9      488.97      480.90     11.32 o 
  -2   3   9     1228.80     1276.94     19.07 o 
  -1   3   9       43.74       43.98      5.44 o 
   0   3   9      294.87      315.58      6.44 o 
   1   3   9      385.65      405.24      7.24 o 
   2   3   9        3.95        5.67      2.25 o 
   3   3   9      332.11      354.03      4.89 o 
   4   3   9        7.04        5.50      2.35 o 
   5   3   9      136.59      119.98      8.33 o 
   6   3   9      312.66      316.30      8.90 o 
   7   3   9      148.78      143.18      4.96 o 
   8   3   9        9.10        7.43      2.76 o 
   9   3   9       11.67       10.77      4.12 o 
  10   3   9        6.99        8.20      5.17 o 
  11   3   9       54.85       47.24     10.90 o 
 -12   4   9       15.25       10.46      5.41 o 
 -11   4   9       67.65       53.80      9.21 o 
 -10   4   9        0.02        7.56      4.22 o 
  -9   4   9      220.23      194.47     14.38 o 
  -8   4   9      216.78      213.69     10.60 o 
  -7   4   9      149.05      126.42     18.67 o 
  -6   4   9       11.16        8.26      3.78 o 
  -5   4   9        0.20        1.78      1.90 o 
  -4   4   9        4.47        3.23      1.90 o 
  -3   4   9      246.74      218.75      5.29 o 
  -2   4   9      125.25      116.22      4.36 o 
  -1   4   9      115.18      100.95      5.51 o 
   0   4   9      610.99      641.52     13.29 o 
   1   4   9       57.19       47.76      5.62 o 
   2   4   9     1370.20     1434.41     23.52 o 
   3   4   9     1014.64      959.48     15.74 o 
   4   4   9     2026.92     2067.38     50.52 o 
   5   4   9      302.78      270.23      7.07 o 
   6   4   9       27.88       21.26      3.09 o 
   7   4   9       95.91       76.72      8.06 o 
   8   4   9        3.65        7.06      2.28 o 
   9   4   9       62.69       43.50      8.15 o 
  10   4   9      364.32      432.85     23.89 o 
  11   4   9       17.75       11.56      5.24 o 
 -12   5   9      334.72      383.54     12.25 o 
 -11   5   9       26.80       28.16      8.50 o 
 -10   5   9        3.48        3.31      3.99 o 
  -9   5   9      146.70      129.94     10.59 o 
  -8   5   9       98.39       96.38      8.90 o 
  -7   5   9      284.36      300.87      8.57 o 
  -6   5   9       27.22       37.31      6.38 o 
  -5   5   9        2.69        6.91      2.67 o 
  -4   5   9       76.07       70.92      6.09 o 
  -3   5   9      124.66      121.42      4.55 o 
  -2   5   9      129.39      125.51      4.28 o 
  -1   5   9       40.30       38.33      5.22 o 
   0   5   9       25.28       27.60      3.27 o 
   1   5   9      990.38      993.23     16.03 o 
   2   5   9       37.10       34.17      5.28 o 
   3   5   9      167.35      150.45      4.91 o 
   4   5   9      158.05      159.01      5.58 o 
   5   5   9       25.89       22.70      4.21 o 
   6   5   9        0.00       -1.89      3.10 o 
   7   5   9       20.69       20.89      4.22 o 
   8   5   9        0.00        3.64      2.22 o 
   9   5   9      130.91      142.00      8.89 o 
  10   5   9       80.76       88.75     19.70 o 
  11   5   9      102.18      110.19     18.71 o 
 -11   6   9      569.18      592.26     15.15 o 
 -10   6   9      210.75      215.39     21.44 o 
  -9   6   9      601.45      553.58     12.04 o 
  -8   6   9        5.72        4.47      3.60 o 
  -7   6   9       17.89       18.73      4.55 o 
  -6   6   9      114.76      107.92     12.83 o 
  -5   6   9       33.68       32.83      5.84 o 
  -4   6   9       13.93       12.92      3.36 o 
  -3   6   9       78.09       69.47      9.69 o 
  -2   6   9       48.50       39.56      5.24 o 
  -1   6   9        2.57        3.03      3.17 o 
   0   6   9        0.00        3.18      1.63 o 
   1   6   9      710.84      750.25     19.74 o 
   2   6   9     2135.63     2398.45     40.90 o 
   3   6   9       76.87       76.47      6.40 o 
   4   6   9      104.59      115.65      5.87 o 
   5   6   9        2.08        7.13      2.75 o 
   6   6   9        0.58        4.76      2.34 o 
   7   6   9       50.17       49.32      8.01 o 
   8   6   9       42.55       62.10      9.53 o 
   9   6   9       25.40       17.45      4.32 o 
  10   6   9      216.19      263.71     14.47 o 
 -11   7   9      100.65       56.13      9.73 o 
 -10   7   9      113.01      113.21     17.66 o 
  -9   7   9       89.88       72.05     11.03 o 
  -8   7   9      115.92       99.26     15.58 o 
  -7   7   9       29.46       20.45      4.22 o 
  -6   7   9      137.93      128.71      6.95 o 
  -5   7   9      210.87      218.47      8.69 o 
  -4   7   9      168.72      182.56      9.20 o 
  -3   7   9      105.33       95.76      6.16 o 
  -2   7   9       26.65       23.74      3.96 o 
  -1   7   9        0.70        4.28      1.53 o 
   0   7   9        5.99        6.81      1.99 o 
   1   7   9      797.72      814.08     12.00 o 
   2   7   9       12.19        6.66      2.96 o 
   3   7   9      884.33      870.62     18.63 o 
   4   7   9        4.75        1.88      2.86 o 
   5   7   9      141.56      159.61     11.63 o 
   6   7   9        0.34        1.32      3.43 o 
   7   7   9        2.18        2.34      3.82 o 
   8   7   9        5.77        6.65      4.86 o 
   9   7   9        1.16        4.58      3.09 o 
  10   7   9        0.90        4.12      3.07 o 
 -10   8   9        0.51        3.75      4.45 o 
  -9   8   9       12.20       11.08      3.17 o 
  -8   8   9      164.72      153.55      8.92 o 
  -7   8   9        9.00       12.59      4.47 o 
  -6   8   9      351.30      372.53      7.54 o 
  -5   8   9        5.49        9.46      3.20 o 
  -4   8   9        4.97       11.69      2.84 o 
  -3   8   9       87.79       94.27      7.51 o 
  -2   8   9        0.55        3.85      2.01 o 
  -1   8   9       50.98       52.83      4.97 o 
   0   8   9       59.37       54.22      8.20 o 
   1   8   9       20.38       15.10      3.44 o 
   2   8   9      499.88      549.95     14.59 o 
   3   8   9      189.44      173.86      7.96 o 
   4   8   9       80.40       59.49     10.69 o 
   5   8   9        6.77        8.63      3.39 o 
   6   8   9        5.75        6.01      2.64 o 
   7   8   9      108.02       96.63     16.17 o 
   8   8   9      106.88      105.22     18.71 o 
   9   8   9      318.28      368.64     12.24 o 
  10   8   9       32.95       23.49      5.59 o 
 -10   9   9       17.43       12.85      4.86 o 
  -9   9   9        2.48        5.88      3.63 o 
  -8   9   9       37.01       41.01      6.31 o 
  -7   9   9        4.35        4.83      2.70 o 
  -6   9   9      107.54       90.75     14.46 o 
  -5   9   9       51.35       48.42      8.38 o 
  -4   9   9       75.33       80.32     10.59 o 
  -3   9   9       38.07       38.66      6.72 o 
  -2   9   9        1.81        5.76      1.61 o 
  -1   9   9       12.01        7.03      4.93 o 
   0   9   9       57.63       63.43     11.77 o 
   1   9   9        0.02        4.11      4.42 o 
   2   9   9      322.13      329.33     11.44 o 
   3   9   9      734.61      750.67     16.80 o 
   4   9   9      154.41      148.29      8.80 o 
   5   9   9        0.02        0.05      4.26 o 
   6   9   9        1.95        4.49      3.17 o 
   7   9   9       14.96       24.32      4.57 o 
   8   9   9       37.39       27.69      8.84 o 
   9   9   9        8.18       11.72      5.42 o 
  -9  10   9        0.41        3.18      3.49 o 
  -8  10   9        2.22        7.16      3.39 o 
  -7  10   9       49.46       39.49      5.57 o 
  -6  10   9       31.11       29.33      5.08 o 
  -5  10   9       14.91       12.63      3.72 o 
  -4  10   9       13.87       14.76      7.97 o 
  -3  10   9      190.50      220.49     18.30 o 
  -2  10   9       27.16       23.17      5.60 o 
  -1  10   9        5.86        4.57      2.61 o 
   0  10   9       49.49       52.11      9.88 o 
   1  10   9       13.01       18.67      6.16 o 
   2  10   9      132.42      117.52     19.23 o 
   3  10   9       12.73        5.95      4.10 o 
   4  10   9      254.91      276.54     11.23 o 
   5  10   9       30.58       25.66      6.11 o 
   6  10   9        9.60       11.08      4.20 o 
   7  10   9       51.48       49.68      9.58 o 
   8  10   9       18.73       23.51      5.20 o 
  -8  11   9       50.50       41.61     10.25 o 
  -7  11   9        8.02       12.41      3.47 o 
  -6  11   9      313.32      315.31      9.70 o 
  -5  11   9       13.23       19.59      5.14 o 
  -4  11   9        3.52        6.78      3.09 o 
  -3  11   9       36.65       34.59      6.74 o 
  -2  11   9      114.10      121.58      9.22 o 
  -1  11   9       29.48       39.78      7.97 o 
   0  11   9        4.40       11.26      4.46 o 
   1  11   9        4.96        7.33      5.82 o 
   2  11   9        1.36        7.04      4.18 o 
   3  11   9       26.44        9.44      4.46 o 
   4  11   9        0.09        8.57      3.53 o 
   5  11   9        0.43        8.41      3.91 o 
   6  11   9       72.10       79.19     16.59 o 
   7  11   9        1.66        7.34      3.25 o 
   8  11   9       19.16       14.08      8.18 o 
  -7  12   9      114.52      105.64      9.86 o 
  -6  12   9       83.15       85.87     13.92 o 
  -5  12   9       38.96       31.63      5.74 o 
  -4  12   9       18.25       25.13      5.57 o 
  -3  12   9       75.40       75.12     13.47 o 
  -2  12   9       24.34       22.80      5.92 o 
  -1  12   9       33.85       35.95      6.91 o 
   0  12   9        0.57        4.73      3.68 o 
   1  12   9       28.11       20.38      5.54 o 
   2  12   9       11.48       12.83      5.69 o 
   3  12   9        0.29       -2.64      5.95 o 
   4  12   9       35.46       36.65      8.35 o 
   5  12   9       20.40       20.28      6.06 o 
   6  12   9       17.26       15.79      4.43 o 
   7  12   9      164.19      133.57     62.26 o 
  -6  13   9       18.46       20.01      4.60 o 
  -5  13   9       17.89       20.22      6.13 o 
  -4  13   9        5.39        2.99      3.79 o 
  -3  13   9       10.59       17.61      4.99 o 
  -2  13   9       84.20       74.47     15.29 o 
  -1  13   9        3.37       11.83      5.38 o 
   0  13   9       69.76       56.34     11.98 o 
   1  13   9       66.12       60.40     11.78 o 
   2  13   9        0.16        2.57      6.21 o 
   3  13   9      212.45      251.47     13.82 o 
   4  13   9       70.61       69.40     15.95 o 
   5  13   9       70.81       50.12     16.28 o 
  -4  14   9        0.77        6.36      5.17 o 
  -3  14   9        0.16        4.07      5.39 o 
  -2  14   9        0.88        2.12      3.54 o 
  -1  14   9       21.78       25.03      8.29 o 
   0  14   9        4.60        6.24      4.93 o 
   1  14   9        3.32        6.33      5.90 o 
   2  14   9       40.19       30.70      8.18 o 
   3  14   9       27.72       21.68      7.71 o 
 -11   0  10       32.03       19.99      7.58 o 
 -10   0  10        3.75        7.15      4.79 o 
  -9   0  10       24.39       27.69      6.91 o 
  -8   0  10      292.70      274.66     11.10 o 
  -7   0  10       48.22       53.72     10.24 o 
  -6   0  10        0.41       -0.64      3.33 o 
  -5   0  10       36.48       29.15      5.66 o 
  -4   0  10        7.84        4.05      3.31 o 
  -3   0  10       59.55       53.70      9.44 o 
  -2   0  10     1596.95     1699.79     57.87 o 
  -1   0  10     1815.01     1965.04     40.82 o 
   0   0  10       88.84       75.75      7.35 o 
   1   0  10      142.64      136.63      6.21 o 
   2   0  10       68.59       84.08      6.17 o 
   3   0  10        3.84        2.86      4.54 o 
   4   0  10     2553.64     2712.83     72.70 o 
   5   0  10       36.96       43.08      8.27 o 
   6   0  10       66.07       49.49     10.95 o 
   7   0  10      452.98      423.07     17.67 o 
   8   0  10       16.92       12.83      6.13 o 
   9   0  10        2.47        7.51      4.97 o 
  10   0  10      281.94      366.87     25.25 o 
 -11   1  10        4.59        6.04      2.93 o 
 -10   1  10       84.63       59.18      9.85 o 
  -9   1  10       42.55       37.53      6.55 o 
  -8   1  10       14.03       14.34      3.12 o 
  -7   1  10      122.24      114.45     15.77 o 
  -6   1  10      111.90      107.76      8.66 o 
  -5   1  10       14.24       17.91      2.67 o 
  -4   1  10      445.15      471.59      8.57 o 
  -3   1  10       60.30       52.07      5.85 o 
  -2   1  10      343.78      336.96      7.08 o 
  -1   1  10       33.52       31.84      3.52 o 
   0   1  10      404.07      370.61      8.75 o 
   1   1  10       95.76       92.43      5.15 o 
   2   1  10       80.61       85.44      5.39 o 
   3   1  10      132.42      125.69      4.43 o 
   4   1  10      401.92      384.51      8.89 o 
   5   1  10        3.97        4.47      2.98 o 
   6   1  10      119.05       87.47      7.43 o 
   7   1  10        1.74        6.99      2.49 o 
   8   1  10        6.41        6.18      3.81 o 
   9   1  10       59.83       54.93     10.45 o 
  10   1  10        3.04        3.56      4.55 o 
 -11   2  10       32.00       29.76      6.00 o 
 -10   2  10        0.70        2.93      3.55 o 
  -9   2  10       20.85       18.20      4.40 o 
  -8   2  10        0.00        4.38      3.24 o 
  -7   2  10       39.58       45.57      7.02 o 
  -6   2  10       95.60       72.56     11.61 o 
  -5   2  10        0.11        4.28      2.18 o 
  -4   2  10       41.33       38.72      5.74 o 
  -3   2  10      130.15      135.94      6.27 o 
  -2   2  10      246.05      248.21      6.28 o 
  -1   2  10        1.12        2.02      2.06 o 
   0   2  10      711.14      727.64     12.42 o 
   1   2  10      248.83      262.06      5.88 o 
   2   2  10       67.29       56.45      9.27 o 
   3   2  10       46.10       43.08      4.18 o 
   4   2  10       49.19       44.56      5.73 o 
   5   2  10      276.48      282.09      9.03 o 
   6   2  10        0.66        3.32      2.31 o 
   7   2  10       26.81       22.49      5.55 o 
   8   2  10       19.25       15.42      4.77 o 
   9   2  10        0.01       -1.81      3.78 o 
  10   2  10        0.99        0.73      4.24 o 
 -11   3  10      177.38      180.71     12.89 o 
 -10   3  10        5.73        3.87      4.17 o 
  -9   3  10      260.58      279.28      9.80 o 
  -8   3  10       62.36       53.24      7.77 o 
  -7   3  10       11.83       13.39      3.83 o 
  -6   3  10        2.29        4.37      3.82 o 
  -5   3  10        6.20        5.67      2.69 o 
  -4   3  10       71.69       61.23      8.92 o 
  -3   3  10        3.18        4.01      2.44 o 
  -2   3  10       99.34      105.41      7.32 o 
  -1   3  10      405.91      432.81      7.78 o 
   0   3  10      111.51      109.40      6.02 o 
   1   3  10       41.21       35.19      4.17 o 
   2   3  10      212.59      211.67      5.07 o 
   3   3  10       75.18       69.43      4.38 o 
   4   3  10       99.22       82.51      6.52 o 
   5   3  10        0.19        2.73      2.65 o 
   6   3  10       32.78       33.13      5.88 o 
   7   3  10       28.35       25.85      4.50 o 
   8   3  10        9.40        7.81      2.45 o 
   9   3  10      224.84      244.93     10.20 o 
  10   3  10       54.39       56.50     12.63 o 
 -11   4  10       12.15       10.08      3.56 o 
 -10   4  10        5.64        2.64      2.98 o 
  -9   4  10       24.45       23.77      5.18 o 
  -8   4  10        7.20       10.69      3.51 o 
  -7   4  10       30.37       22.49      4.74 o 
  -6   4  10      130.83      140.76      7.04 o 
  -5   4  10        0.54        3.17      3.17 o 
  -4   4  10       84.97       78.89     11.67 o 
  -3   4  10      211.48      225.34      9.27 o 
  -2   4  10      670.90      694.44     10.66 o 
  -1   4  10     1681.85     1837.33     21.74 o 
   0   4  10        2.93        4.01      1.80 o 
   1   4  10      368.88      398.21      8.92 o 
   2   4  10      118.49      108.26      4.06 o 
   3   4  10      289.96      298.51      7.73 o 
   4   4  10       89.17       83.24     11.60 o 
   5   4  10       19.96        7.88      2.48 o 
   6   4  10        0.70        2.39      2.42 o 
   7   4  10        0.03        2.95      2.20 o 
   8   4  10       27.80       24.30      5.21 o 
   9   4  10       11.72       21.14      6.11 o 
  10   4  10       12.54       12.11      4.27 o 
 -10   5  10       32.42       20.26      4.14 o 
  -9   5  10       62.91       62.75     10.34 o 
  -8   5  10       30.83       35.57      6.67 o 
  -7   5  10        5.83        4.99      3.60 o 
  -6   5  10       82.20       71.70     12.32 o 
  -5   5  10        0.01        6.59      2.08 o 
  -4   5  10       88.36       82.95     13.90 o 
  -3   5  10        0.29        5.86      3.26 o 
  -2   5  10      132.20      142.90      5.27 o 
  -1   5  10      700.51      726.62     14.46 o 
   0   5  10      220.90      217.35      6.14 o 
   1   5  10       12.57       11.21      2.70 o 
   2   5  10        3.74        8.42      2.62 o 
   3   5  10      153.65      157.37      7.02 o 
   4   5  10        4.27        2.31      2.55 o 
   5   5  10       13.89       16.23      3.82 o 
   6   5  10        9.44        7.34      3.56 o 
   7   5  10       22.67       33.89      5.89 o 
   8   5  10       10.16        7.49      4.82 o 
   9   5  10       24.29       16.91      5.57 o 
  10   5  10       13.87       20.08      6.40 o 
 -10   6  10      208.34      184.36     11.99 o 
  -9   6  10       96.70       74.31     11.64 o 
  -8   6  10        4.54        4.52      3.33 o 
  -7   6  10       22.83       21.98      3.70 o 
  -6   6  10       19.84       15.45      4.07 o 
  -5   6  10       11.07       11.61      3.42 o 
  -4   6  10       23.11       16.65      3.89 o 
  -3   6  10      135.42      129.53      8.59 o 
  -2   6  10        2.04        0.15      2.20 o 
  -1   6  10      370.38      378.48     11.20 o 
   0   6  10      714.29      759.42     15.48 o 
   1   6  10      268.86      289.98      8.39 o 
   2   6  10      568.02      601.35     12.01 o 
   3   6  10       35.21       28.10      5.14 o 
   4   6  10        9.71        7.25      2.71 o 
   5   6  10       16.54       12.13      4.28 o 
   6   6  10       25.82       17.46      3.73 o 
   7   6  10       66.31       72.39     14.15 o 
   8   6  10       64.94       71.59     12.51 o 
   9   6  10       81.13       77.08     20.73 o 
 -10   7  10       74.55       56.65     11.43 o 
  -9   7  10       21.25       11.55      3.85 o 
  -8   7  10        0.40        2.11      3.39 o 
  -7   7  10       36.57       29.38      4.98 o 
  -6   7  10       33.61       23.83      4.73 o 
  -5   7  10        0.87        2.59      2.71 o 
  -4   7  10       69.09       62.33      9.06 o 
  -3   7  10      170.99      184.15     10.30 o 
  -2   7  10       25.74       23.71      4.98 o 
  -1   7  10      584.65      625.53     12.73 o 
   0   7  10      150.69      174.80     11.71 o 
   1   7  10        6.95        7.74      2.62 o 
   2   7  10       17.81       12.24      3.24 o 
   3   7  10        1.04        3.34      2.86 o 
   4   7  10        0.13        1.79      3.80 o 
   5   7  10        5.60        8.54      3.29 o 
   6   7  10       83.33       62.22     10.55 o 
   7   7  10       69.15       92.13      8.40 o 
   8   7  10        0.10        6.81      3.32 o 
   9   7  10      133.51      150.10      8.15 o 
  -9   8  10        2.58        3.18      3.59 o 
  -8   8  10       36.29       24.98      8.37 o 
  -7   8  10      186.52      189.70     12.45 o 
  -6   8  10       57.39       48.08      8.53 o 
  -5   8  10        0.45        3.74      2.84 o 
  -4   8  10        0.31        2.05      3.15 o 
  -3   8  10      603.67      662.94     13.66 o 
  -2   8  10       18.40       14.13      3.72 o 
  -1   8  10      314.25      334.78     11.33 o 
   0   8  10        0.21        3.84      4.07 o 
   1   8  10      424.93      430.73     15.53 o 
   2   8  10       73.64       82.17     15.01 o 
   3   8  10       16.95       15.12      4.47 o 
   4   8  10       49.15       40.79      9.50 o 
   5   8  10       85.29       64.34     13.00 o 
   6   8  10      118.47      147.42     11.70 o 
   7   8  10        1.42        1.37      4.39 o 
   8   8  10      436.27      494.98     15.61 o 
  -8   9  10        2.04        2.87      2.81 o 
  -7   9  10       30.40       22.62      4.50 o 
  -6   9  10       12.38       12.73      3.42 o 
  -5   9  10       78.38       59.72     10.11 o 
  -4   9  10       14.87       10.55      3.15 o 
  -3   9  10      102.52       95.24      7.42 o 
  -2   9  10       63.56       55.65      8.18 o 
  -1   9  10        0.37        5.59      5.44 o 
   0   9  10       12.00       13.38      5.03 o 
   1   9  10      188.65      200.12     15.31 o 
   2   9  10      131.68      115.33     21.72 o 
   3   9  10      157.22      194.46     10.22 o 
   4   9  10       20.30       17.70      5.79 o 
   5   9  10       77.60       98.78     10.98 o 
   6   9  10      191.89      193.96      8.11 o 
   7   9  10      152.86      171.03      9.24 o 
   8   9  10      100.57      112.07     40.79 o 
  -8  10  10        5.15       -3.14      9.07 o 
  -7  10  10      143.72      104.91     20.99 o 
  -6  10  10        0.68        4.99      3.52 o 
  -5  10  10       12.61        9.85      4.84 o 
  -4  10  10       44.77       30.44      6.96 o 
  -3  10  10       31.10       26.08      5.27 o 
  -2  10  10       16.56        9.28      5.39 o 
  -1  10  10      128.83       99.44     23.70 o 
   0  10  10      209.83      211.12     13.70 o 
   1  10  10        7.21        4.22      4.70 o 
   2  10  10        5.31       10.38      4.57 o 
   3  10  10      176.10      218.62     11.90 o 
   4  10  10      175.53      152.96     26.37 o 
   5  10  10       10.05        6.42      5.03 o 
   6  10  10      122.74      106.96     22.76 o 
   7  10  10       30.71       17.24      5.83 o 
  -7  11  10       25.92       24.67     10.16 o 
  -6  11  10       47.80       33.83      6.50 o 
  -5  11  10        4.42        2.06      3.55 o 
  -4  11  10       65.72       63.67     12.67 o 
  -3  11  10       55.84       48.04      9.76 o 
  -2  11  10      122.38      106.82     22.68 o 
  -1  11  10        3.42        2.89      3.57 o 
   0  11  10       19.60       19.29      6.27 o 
   1  11  10       64.01       53.65     10.69 o 
   2  11  10       46.25       38.51      8.66 o 
   3  11  10        7.22       12.45      6.38 o 
   4  11  10       24.38       33.22      6.59 o 
   5  11  10      109.21      139.79     12.55 o 
   6  11  10       70.87       69.10     14.98 o 
  -5  12  10       34.59       27.09      6.16 o 
  -4  12  10        0.59        4.91      4.89 o 
  -3  12  10       48.64       53.15     10.20 o 
  -2  12  10       23.41       19.15      7.22 o 
  -1  12  10       68.66       46.53     11.31 o 
   0  12  10        3.46        6.49      3.61 o 
   1  12  10       20.12       17.36      6.20 o 
   2  12  10       55.56       25.85      9.66 o 
   3  12  10       18.22        5.68      5.36 o 
   4  12  10       45.94       54.36     10.10 o 
  -3  13  10       28.31       24.05      6.50 o 
  -2  13  10        0.88       11.01      5.77 o 
  -1  13  10        7.66        7.34      6.18 o 
   0  13  10       51.06       42.84     12.13 o 
   1  13  10      136.28      166.74     16.15 o 
   2  13  10       28.71       24.51      9.24 o 
 -10   1  11       39.65       31.66      8.67 o 
  -9   1  11      109.81       91.72     18.61 o 
  -8   1  11       62.90       59.23     11.70 o 
  -7   1  11      141.76      128.94     11.26 o 
  -6   1  11       26.56       19.27      4.98 o 
  -5   1  11       47.80       45.53      6.31 o 
  -4   1  11       55.04       47.54      8.53 o 
  -3   1  11        0.01        3.71      1.81 o 
  -2   1  11       58.63       56.89      7.21 o 
  -1   1  11        1.76        5.07      1.65 o 
   0   1  11       25.84       28.96      4.23 o 
   1   1  11      252.54      281.68      8.12 o 
   2   1  11       46.77       56.60      6.76 o 
   3   1  11       27.54       25.70      3.68 o 
   4   1  11        0.74        2.46      2.66 o 
   5   1  11      340.09      314.98     10.75 o 
   6   1  11       16.40        9.63      4.25 o 
   7   1  11       14.21       17.30      5.26 o 
   8   1  11       74.72       67.03     13.15 o 
   9   1  11        0.23        0.88      3.17 o 
 -10   2  11        2.26        5.61      3.90 o 
  -9   2  11        9.20        5.71      3.85 o 
  -8   2  11        5.95       12.05      3.73 o 
  -7   2  11       56.62       53.04     11.15 o 
  -6   2  11        4.63        3.44      2.78 o 
  -5   2  11      100.06      104.04      6.45 o 
  -4   2  11        0.37        3.30      2.68 o 
  -3   2  11        2.13        4.37      2.55 o 
  -2   2  11      423.89      442.71      9.58 o 
  -1   2  11       65.09       63.31      6.54 o 
   0   2  11      428.08      431.33     11.86 o 
   1   2  11        0.78        4.38      2.29 o 
   2   2  11      171.10      156.96      5.05 o 
   3   2  11       39.28       37.47      5.30 o 
   4   2  11        0.15        4.66      2.51 o 
   5   2  11        0.22        3.45      3.37 o 
   6   2  11      392.93      412.69      9.74 o 
   7   2  11        2.02        0.68      4.07 o 
   8   2  11       86.34       98.58      8.14 o 
   9   2  11       62.52       88.77      8.64 o 
  -9   3  11       80.97       64.21     13.41 o 
  -8   3  11       29.19       25.43      4.99 o 
  -7   3  11        2.92        2.98      2.44 o 
  -6   3  11        1.31        3.04      2.80 o 
  -5   3  11       94.35      107.83      7.45 o 
  -4   3  11        0.14        5.82      2.79 o 
  -3   3  11      418.18      428.85     12.99 o 
  -2   3  11        0.12        5.25      2.05 o 
  -1   3  11        9.38        8.40      2.13 o 
   0   3  11       71.93       72.23      9.87 o 
   1   3  11       83.89      102.45      6.71 o 
   2   3  11       36.79       38.43      5.82 o 
   3   3  11       56.62       47.65      7.51 o 
   4   3  11       24.75       13.75      4.26 o 
   5   3  11       89.58       61.42     10.63 o 
   6   3  11       97.99       95.67      7.65 o 
   7   3  11      135.47      123.31     14.77 o 
   8   3  11        3.48        5.47      3.03 o 
   9   3  11       33.63       27.09      6.85 o 
  -9   4  11       59.34       46.20      9.13 o 
  -8   4  11       12.60       10.93      3.85 o 
  -7   4  11        5.33        3.91      3.16 o 
  -6   4  11        4.14        8.40      3.50 o 
  -5   4  11       53.12       48.52      8.02 o 
  -4   4  11       66.07       58.65      9.33 o 
  -3   4  11      128.37      139.55      9.57 o 
  -2   4  11      540.48      573.69     12.88 o 
  -1   4  11      573.76      619.21      7.75 o 
   0   4  11     1678.18     1831.55     13.67 o 
   1   4  11      439.60      451.74      9.00 o 
   2   4  11      460.67      454.30      8.79 o 
   3   4  11       49.81       46.67      7.15 o 
   4   4  11       49.59       42.26      6.82 o 
   5   4  11      192.13      212.47     13.98 o 
   6   4  11      203.92      236.62      9.13 o 
   7   4  11        8.92        7.68      3.19 o 
   8   4  11        2.82        4.47      4.03 o 
  -9   5  11        6.39        6.03      3.95 o 
  -8   5  11        8.21        9.11      4.07 o 
  -7   5  11        0.81        6.40      3.28 o 
  -6   5  11       56.16       45.19      9.66 o 
  -5   5  11      169.24      176.12      8.66 o 
  -4   5  11        4.19        7.48      3.15 o 
  -3   5  11       13.96       12.48      3.65 o 
  -2   5  11       71.08       67.77     11.31 o 
  -1   5  11      246.96      236.76      7.04 o 
   0   5  11      366.92      380.21      9.75 o 
   1   5  11        8.59        7.19      2.34 o 
   2   5  11        9.40        7.50      2.72 o 
   3   5  11        3.72        2.13      3.36 o 
   4   5  11        0.30        5.00      3.02 o 
   5   5  11       34.21       21.70      5.15 o 
   6   5  11       23.64       20.46      4.63 o 
   7   5  11      119.80      137.30     12.35 o 
   8   5  11        2.63        2.25      4.68 o 
  -8   6  11        2.03        4.25      3.25 o 
  -7   6  11        7.01       12.11      3.46 o 
  -6   6  11        1.13        3.15      2.59 o 
  -5   6  11       14.91       13.77      4.91 o 
  -4   6  11       22.12       21.56      5.31 o 
  -3   6  11       95.75       83.14     12.94 o 
  -2   6  11      707.03      724.01     17.66 o 
  -1   6  11       33.05       30.13      5.68 o 
   0   6  11      496.18      518.70     15.46 o 
   1   6  11      370.60      396.39     16.66 o 
   2   6  11       34.73       33.74      5.66 o 
   3   6  11        0.07        3.34      1.86 o 
   4   6  11      117.03      104.77     16.10 o 
   5   6  11        5.45        7.54      3.56 o 
   6   6  11       98.28      145.93     18.41 o 
   7   6  11        9.58       16.18      5.21 o 
   8   6  11      386.07      537.57     29.39 o 
  -8   7  11       11.90       12.98      4.44 o 
  -7   7  11      119.65       97.64     18.08 o 
  -6   7  11      174.12      171.23      8.65 o 
  -5   7  11      114.82      102.85     14.49 o 
  -4   7  11       88.17       98.32     14.55 o 
  -3   7  11        5.58        4.91      3.09 o 
  -2   7  11      126.22      137.89      9.39 o 
  -1   7  11      211.26      224.04     16.35 o 
   0   7  11      417.11      430.75     12.95 o 
   1   7  11      146.55      125.59     19.26 o 
   2   7  11       35.13       33.90      5.61 o 
   3   7  11       60.30       49.52      7.86 o 
   4   7  11       51.69       53.43      8.40 o 
   5   7  11        0.07        3.42      3.37 o 
   6   7  11       55.36       43.47      6.44 o 
   7   7  11        1.02        8.22      2.82 o 
  -7   8  11        1.74        3.03      2.78 o 
  -6   8  11        0.54        3.14      3.27 o 
  -5   8  11       49.12       46.58      7.86 o 
  -4   8  11        0.06        3.39      3.05 o 
  -3   8  11       20.62       19.17      4.77 o 
  -2   8  11       69.14       55.54     13.18 o 
  -1   8  11      658.86      703.44     17.16 o 
   0   8  11      130.87      116.97     21.52 o 
   1   8  11      141.80      147.70     13.78 o 
   2   8  11       64.80       64.07     10.31 o 
   3   8  11      139.24      130.14     22.61 o 
   4   8  11        2.95       -0.54      5.66 o 
   5   8  11       29.39       25.34      6.85 o 
   6   8  11        6.09        8.71      3.28 o 
  -6   9  11      122.74      101.12     22.16 o 
  -5   9  11       67.72       61.31     13.28 o 
  -4   9  11        7.34        7.95      4.06 o 
  -3   9  11        1.59        5.17      5.01 o 
  -2   9  11       92.99      105.75     24.18 o 
  -1   9  11      508.95      520.24     14.92 o 
   0   9  11       15.54       12.85      5.74 o 
   1   9  11      357.09      405.84     11.68 o 
   2   9  11        7.98       12.23      6.14 o 
   3   9  11       43.59       33.56      8.90 o 
   4   9  11        0.01        5.88      4.73 o 
   5   9  11      129.96      119.93     27.57 o 
  -5  10  11       20.53       19.36      5.75 o 
  -4  10  11       14.42       10.56      5.04 o 
  -3  10  11        2.70        5.15      6.08 o 
  -2  10  11        0.77        0.56      4.30 o 
  -1  10  11       18.27       23.27      6.85 o 
   0  10  11        1.35        0.59      4.98 o 
   1  10  11      579.14      596.62     13.26 o 
   2  10  11      428.83      487.87     19.86 o 
   3  10  11        0.10        0.49      6.15 o 
   4  10  11       10.55       10.98      6.42 o 
  -4  11  11       14.47       19.17     10.21 o 
  -3  11  11        0.92        3.84      4.11 o 
  -2  11  11       50.29       43.10     13.71 o 
  -1  11  11       45.59       25.69      8.53 o 
   0  11  11      389.21      380.26     13.14 o 
   1  11  11       36.83       36.39      7.17 o 
   2  11  11        3.61        5.00      3.88 o 
   3  11  11       29.77       23.94      7.37 o 
  -8   0  12        3.70        8.58      4.75 o 
  -7   0  12       53.77       40.58     11.44 o 
  -6   0  12        9.15       10.52      4.02 o 
  -5   0  12      105.85      141.94     10.29 o 
  -4   0  12        6.39        3.44      4.29 o 
  -3   0  12        2.08        3.81      3.42 o 
  -2   0  12       19.62       21.56      5.85 o 
  -1   0  12       20.18       17.60      4.35 o 
   0   0  12       29.51       30.38      6.45 o 
   1   0  12       74.70       61.84     12.44 o 
   2   0  12      303.67      334.92     14.73 o 
   3   0  12        5.24       -0.70      6.41 o 
   4   0  12       81.39       67.60     16.89 o 
   5   0  12        0.07       -0.95      7.03 o 
   6   0  12       15.62       18.62      5.77 o 
   7   0  12       34.22       37.54     12.84 o 
  -8   1  12      109.85       84.21     20.05 o 
  -7   1  12        2.28        4.59      2.63 o 
  -6   1  12       36.89       29.59      4.99 o 
  -5   1  12        4.62        8.37      2.65 o 
  -4   1  12        0.01        4.31      2.40 o 
  -3   1  12       22.61       19.97      4.50 o 
  -2   1  12       22.91       25.80      4.73 o 
  -1   1  12       12.72       13.61      3.79 o 
   0   1  12        0.37        5.10      2.24 o 
   1   1  12        8.49        7.93      2.33 o 
   2   1  12      359.58      394.24     14.68 o 
   3   1  12       26.84       33.05      6.71 o 
   4   1  12       71.97       52.94     10.40 o 
   5   1  12       16.92       15.03      4.78 o 
   6   1  12        1.45        4.65      3.77 o 
   7   1  12       53.71       49.73      9.27 o 
  -8   2  12        1.75        1.58      3.38 o 
  -7   2  12        0.58        0.24      3.24 o 
  -6   2  12      158.31      171.28     18.07 o 
  -5   2  12        1.31        0.01      3.29 o 
  -4   2  12       62.98       56.84     10.33 o 
  -3   2  12      109.56      103.35      7.35 o 
  -2   2  12      297.47      311.68     13.37 o 
  -1   2  12      193.20      210.79      7.44 o 
   0   2  12      138.04      140.48      6.31 o 
   1   2  12       55.09       49.33      7.52 o 
   2   2  12       16.66       16.71      3.99 o 
   3   2  12      162.77      167.57      5.60 o 
   4   2  12       66.58       59.01     11.51 o 
   5   2  12        6.02       10.53      3.75 o 
   6   2  12       21.15       12.32      4.50 o 
   7   2  12       44.77       39.26     12.24 o 
  -8   3  12        5.39        7.90      2.73 o 
  -7   3  12       21.22       13.15      2.91 o 
  -6   3  12      106.13       92.22     17.73 o 
  -5   3  12       16.98       17.26      4.16 o 
  -4   3  12       57.65       57.86      8.58 o 
  -3   3  12      152.53      140.16      8.03 o 
  -2   3  12      106.21      103.19      8.12 o 
  -1   3  12       26.52       20.25      4.42 o 
   0   3  12       67.67       68.77     10.02 o 
   1   3  12       32.51       26.57      3.96 o 
   2   3  12       16.03       10.03      3.31 o 
   3   3  12       72.35       65.79     10.51 o 
   4   3  12       26.60       16.40      4.57 o 
   5   3  12        3.34        7.19      3.49 o 
   6   3  12        6.48        8.51      4.65 o 
   7   3  12       32.53       34.90      9.63 o 
  -7   4  12       14.90       16.16      4.20 o 
  -6   4  12       14.48        9.78      4.82 o 
  -5   4  12       25.69       18.04      4.07 o 
  -4   4  12      233.80      249.28     13.16 o 
  -3   4  12        1.77        5.84      3.11 o 
  -2   4  12       67.21       67.20      8.90 o 
  -1   4  12       19.02       19.34      4.38 o 
   0   4  12       15.84       16.25      3.81 o 
   1   4  12      103.35       88.32     12.63 o 
   2   4  12       12.87        8.11      2.95 o 
   3   4  12       25.98       19.97      5.09 o 
   4   4  12       38.12       34.30      5.70 o 
   5   4  12       49.68       43.37     10.21 o 
   6   4  12        0.03        3.32      3.80 o 
  -7   5  12      151.95      153.92      8.39 o 
  -6   5  12        8.62        7.00      2.80 o 
  -5   5  12      203.12      213.81      7.27 o 
  -4   5  12       79.58       69.14     13.08 o 
  -3   5  12        5.60        3.35      3.28 o 
  -2   5  12      290.64      317.61     11.58 o 
  -1   5  12        0.03        4.33      3.90 o 
   0   5  12        0.91       -0.71      3.98 o 
   1   5  12       40.96       35.88      8.10 o 
   2   5  12       40.06       36.70      6.02 o 
   3   5  12       38.94       37.70      8.23 o 
   4   5  12       63.05       44.86      8.48 o 
   5   5  12       63.18       45.75     11.15 o 
   6   5  12        4.85        7.61      3.82 o 
  -6   6  12        3.60        8.40      3.69 o 
  -5   6  12       39.13       30.55      5.13 o 
  -4   6  12       90.47       68.94     17.14 o 
  -3   6  12       13.12       11.30      3.82 o 
  -2   6  12       26.75       21.97      6.97 o 
  -1   6  12       24.88       26.22      4.97 o 
   0   6  12        8.06        1.86      4.08 o 
   1   6  12        4.40        9.00      4.39 o 
   2   6  12       15.23       19.83      4.51 o 
   3   6  12        0.26        4.03      3.25 o 
   4   6  12       10.50        8.50      3.72 o 
   5   6  12        0.16        5.68      4.61 o 
  -6   7  12      241.00      265.30     20.23 o 
  -5   7  12       11.51       11.00      3.49 o 
  -4   7  12        0.35        3.72      2.59 o 
  -3   7  12        9.66        6.37      4.21 o 
  -2   7  12       17.48       16.78      4.99 o 
  -1   7  12       12.70       10.69      4.82 o 
   0   7  12      207.86      258.86     21.69 o 
   1   7  12       11.36       12.32      4.41 o 
   2   7  12       19.67       18.55      5.23 o 
   3   7  12       15.17       14.05      6.80 o 
   4   7  12        0.08        5.03      4.11 o 
   5   7  12      164.54      132.03     39.11 o 
  -4   8  12       35.99       32.78      9.32 o 
  -3   8  12       58.15       44.17     11.52 o 
  -2   8  12       58.25       47.11     11.26 o 
  -1   8  12      258.44      287.92     27.07 o 
   0   8  12        4.90        4.11      4.38 o 
   1   8  12      135.10       95.92     16.77 o 
   2   8  12        4.10        9.55      8.94 o 
   3   8  12       84.02       70.71     10.52 o 
  -3   9  12       24.37       22.74      5.99 o 
  -2   9  12      220.99      256.26     12.72 o 
  -1   9  12       21.58       11.55      4.45 o 
   0   9  12        5.23        8.64      4.75 o 
   1   9  12        9.28        9.57      4.51 o 
   2   9  12        2.20        7.60      5.46 o 
  -5   1  13      149.53      165.67     10.44 o 
  -4   1  13       98.81      107.36      9.97 o 
  -3   1  13       46.80       42.09      8.80 o 
  -2   1  13       25.23       22.85      4.24 o 
  -1   1  13        1.78        4.08      2.70 o 
   0   1  13        2.93        6.60      2.91 o 
   1   1  13      162.18      201.35     16.48 o 
   2   1  13       11.31        9.69      3.78 o 
   3   1  13       52.86       45.95     10.18 o 
   4   1  13       27.22       29.70      5.91 o 
  -5   2  13       77.55       71.11     14.66 o 
  -4   2  13       85.33       69.23     13.97 o 
  -3   2  13        5.08        3.04      2.99 o 
  -2   2  13      211.21      207.94      8.53 o 
  -1   2  13      280.06      292.56     10.56 o 
   0   2  13      171.03      184.75      7.05 o 
   1   2  13        2.10        5.98      2.61 o 
   2   2  13       56.78       50.47     10.52 o 
   3   2  13       50.75       44.31      7.37 o 
   4   2  13       16.08       10.66      2.78 o 
  -5   3  13      688.51      818.51     22.58 o 
  -4   3  13        2.86        4.56      3.42 o 
  -3   3  13      169.32      182.64      8.50 o 
  -2   3  13      340.28      359.99     14.58 o 
  -1   3  13      119.59      134.64     13.27 o 
   0   3  13       38.17       36.35      5.67 o 
   1   3  13       22.76       25.14      5.09 o 
   2   3  13        8.59       10.33      3.54 o 
   3   3  13       21.27       17.54      4.33 o 
   4   3  13        1.93        6.21      3.77 o 
  -4   4  13        0.39        7.79      3.05 o 
  -3   4  13      465.83      517.87     14.84 o 
  -2   4  13        0.14        6.03      3.36 o 
  -1   4  13       27.07       17.20      5.15 o 
   0   4  13      129.79      136.40      8.61 o 
   1   4  13        6.17        6.33      2.54 o 
   2   4  13        0.16        4.48      2.08 o 
   3   4  13       32.86       26.41      7.37 o 
  -3   5  13       47.10       31.37      7.00 o 
  -2   5  13      330.32      350.63     27.13 o 
  -1   5  13      320.35      352.16     17.63 o 
   0   5  13        3.62       -4.42      4.42 o 
   1   5  13        0.00        4.67      4.40 o 
   2   5  13        0.40        3.96      6.22 o 
  -2   6  13       36.16       41.13      7.76 o 
  -1   6  13       11.49       18.62      5.82 o 
   0   6  13       64.26       75.83     18.42 o 
   1   6  13       29.16       19.89      5.88 o 
                                                 
